# Supplementary material for: Ethyl 1-sec-butyl-2-(4-methoxy­phen­yl)-1H-benzimidazole-5-carboxyl­ate
Source: Acta Crystallogr Sect E Struct Rep Online. 2010 Mar 17;66(Pt 4):o845. doi: 10.1107/S1600536810007634 (PMC2983837; doi:10.1107/S1600536810007634)
Supplement: Supplementary file 2 [file e-66-0o845-Isup2.hkl]

# 
# h,k,l, Fc-squared, Fo-squared, sigma(Fo-squared) and status flag 
# 
data_I
_shelx_title ' na13_0m in P2(1)/c (RT)' 
_shelx_refln_list_code          4 
_shelx_F_calc_maximum      164.61 
_exptl_crystal_F_000       752.00 
_reflns_d_resolution_high  0.7696 
 
loop_ 
 _symmetry_equiv_pos_as_xyz 
 'x, y, z' 
 '-x, y+1/2, -z+1/2' 
 '-x, -y, -z' 
 'x, -y-1/2, z-1/2' 
 
_cell_length_a    10.5815 
_cell_length_b    12.1079 
_cell_length_c    15.1050 
_cell_angle_alpha  90.000 
_cell_angle_beta   93.678 
_cell_angle_gamma  90.000 
 
_shelx_F_squared_multiplier     1.000 
 
loop_ 
 _refln_index_h 
 _refln_index_k 
 _refln_index_l 
 _refln_F_squared_calc 
 _refln_F_squared_meas 
 _refln_F_squared_sigma 
 _refln_observed_status 
   1   0   0        7.18       17.27      2.42 o 
   2   0   0     1820.91     1792.44     25.22 o 
   3   0   0     2392.65     2146.41     23.53 o 
   4   0   0     1471.52     1463.99     20.20 o 
   5   0   0       20.32       15.97      5.33 o 
   6   0   0     1522.62     1545.52     24.88 o 
   7   0   0       45.74       69.82     10.43 o 
   8   0   0      486.63      505.35     20.94 o 
   9   0   0      116.46      132.52     13.24 o 
  10   0   0        0.01        5.72      8.32 o 
  11   0   0        0.94       -3.60      8.77 o 
  12   0   0       27.84       23.03     14.43 o 
  13   0   0        7.79       19.72     13.79 o 
   1   1   0     4319.89     4288.97     48.57 o 
   2   1   0      676.76      566.70      7.80 o 
   3   1   0       31.28       39.35      3.40 o 
   4   1   0       41.61       45.28      4.66 o 
   5   1   0       81.81       93.70      5.44 o 
   6   1   0      122.83      137.06      6.85 o 
   7   1   0       86.39      114.50      7.42 o 
   8   1   0       81.40       75.85      7.51 o 
   9   1   0       11.70       31.31      6.79 o 
  10   1   0       61.76       56.12      7.32 o 
  11   1   0       21.24       21.54      6.66 o 
  12   1   0        0.32       -9.99      6.49 o 
  13   1   0        4.97       10.79      8.33 o 
   0   2   0    12638.46    12477.58     96.02 o 
   1   2   0     1082.82     1165.03     11.97 o 
   2   2   0     2114.07     1992.11     16.08 o 
   3   2   0      270.43      270.57      5.31 o 
   4   2   0     1365.21     1415.90     16.13 o 
   5   2   0      425.42      397.63      9.66 o 
   6   2   0      239.18      256.07      9.20 o 
   7   2   0      655.75      635.05     12.80 o 
   8   2   0       16.85       17.65      6.60 o 
   9   2   0      251.88      271.87     13.14 o 
  10   2   0       38.30       22.34      7.51 o 
  11   2   0       27.10       17.92     12.23 o 
  12   2   0       25.00       23.54      8.37 o 
  13   2   0        1.70        0.74      7.99 o 
   1   3   0     1305.86     1334.58     13.92 o 
   2   3   0      285.69      242.62     15.68 o 
   3   3   0       79.48       86.13      3.69 o 
   4   3   0      414.75      437.81      8.42 o 
   5   3   0      381.52      417.61     12.93 o 
   6   3   0        5.36        9.28      4.47 o 
   7   3   0        0.40       -4.41      5.22 o 
   8   3   0      147.58      150.55     10.46 o 
   9   3   0      124.96      121.88     10.09 o 
  10   3   0      163.31      149.46     11.43 o 
  11   3   0        5.60       -6.61      6.56 o 
  12   3   0       20.06       16.24      8.14 o 
  13   3   0        1.91        1.28      8.33 o 
   0   4   0     3425.87     3249.33     37.87 o 
   1   4   0       14.95       18.23      2.32 o 
   2   4   0      281.73      298.06      7.79 o 
   3   4   0      423.86      454.00      8.84 o 
   4   4   0     2483.88     2546.59     23.70 o 
   5   4   0      119.82      122.38      9.38 o 
   6   4   0       14.51        5.94      6.05 o 
   7   4   0      335.91      302.28     11.60 o 
   8   4   0       85.83       81.57      8.85 o 
   9   4   0       16.99        8.49      6.46 o 
  10   4   0       13.24        5.02      7.41 o 
  11   4   0        0.02       -5.02      6.92 o 
  12   4   0       20.77       24.03      8.83 o 
  13   4   0        1.07       -1.28     12.27 o 
   1   5   0       76.84       93.43      5.36 o 
   2   5   0       82.84       97.13      5.02 o 
   3   5   0     1973.65     2167.25     23.12 o 
   4   5   0      353.66      356.43     13.96 o 
   5   5   0       10.59        9.78      2.54 o 
   6   5   0      239.24      253.19     14.01 o 
   7   5   0      406.00      369.08     12.29 o 
   8   5   0        1.40        1.68      6.19 o 
   9   5   0       69.42       63.15      8.41 o 
  10   5   0        0.49       -7.48      9.24 o 
  11   5   0        0.32       -8.15      7.65 o 
  12   5   0        2.72       -1.62      7.19 o 
  13   5   0        5.25       -1.59      8.31 o 
   0   6   0      447.29      421.44     14.41 o 
   1   6   0       20.01       26.07      3.81 o 
   2   6   0      817.81      879.34     12.59 o 
   3   6   0      747.06      761.14     14.46 o 
   4   6   0      168.15      159.73      6.54 o 
   5   6   0       21.23       27.97      3.77 o 
   6   6   0      511.96      485.22     20.02 o 
   7   6   0       35.17       36.57      9.11 o 
   8   6   0      480.47      444.14     14.09 o 
   9   6   0       25.87       23.89      7.14 o 
  10   6   0       17.61        2.47      6.74 o 
  11   6   0        3.45        3.74      7.06 o 
  12   6   0        0.79        0.61      7.98 o 
   1   7   0      143.91      175.63      9.96 o 
   2   7   0      165.29      156.93     10.12 o 
   3   7   0       54.79       63.03      5.90 o 
   4   7   0      138.09      147.14      7.06 o 
   5   7   0       74.21       82.66      6.30 o 
   6   7   0       39.20       34.00      8.52 o 
   7   7   0       61.87       49.37      9.47 o 
   8   7   0      250.78      243.45     16.21 o 
   9   7   0       90.48       97.57     10.50 o 
  10   7   0        6.03        5.21      7.06 o 
  11   7   0        5.00       -0.70      6.60 o 
  12   7   0        0.32        0.45      8.04 o 
   0   8   0       43.53       37.66      7.95 o 
   1   8   0        1.27       -1.99      4.01 o 
   2   8   0       47.17       48.72      7.23 o 
   3   8   0       75.35       85.27      9.21 o 
   4   8   0       93.40      102.14      7.82 o 
   5   8   0        9.18       -4.47      6.47 o 
   6   8   0        0.95       12.27      8.86 o 
   7   8   0        2.65       -8.24      7.70 o 
   8   8   0        1.41        0.46      9.34 o 
   9   8   0       25.60       11.27     12.47 o 
  10   8   0       35.30       35.05     10.21 o 
  11   8   0        2.94       -6.01      7.90 o 
   1   9   0       14.45        6.49      4.85 o 
   2   9   0        1.40       -5.40      4.48 o 
   3   9   0        6.94        4.97      7.71 o 
   4   9   0      245.55      251.88     16.23 o 
   5   9   0        7.54       -2.77      6.65 o 
   6   9   0       87.45       86.18     10.91 o 
   7   9   0        0.17       -1.50      8.74 o 
   8   9   0        0.93       -2.03      8.80 o 
   9   9   0       11.15        0.94     10.15 o 
  10   9   0        0.00       10.44      8.34 o 
  11   9   0        0.00       -6.61      8.62 o 
   0  10   0       59.38       74.59     13.41 o 
   1  10   0      102.16       98.95      9.91 o 
   2  10   0       27.45       34.81      7.77 o 
   3  10   0       66.44       54.40      8.61 o 
   4  10   0      500.95      499.60     22.83 o 
   5  10   0        5.44        8.48      8.74 o 
   6  10   0      105.07       77.86     13.31 o 
   7  10   0        1.46        8.13      9.63 o 
   8  10   0       11.54        8.59      9.36 o 
   9  10   0       12.01       34.15     11.59 o 
  10  10   0        1.51       10.00      8.28 o 
   1  11   0      394.03      380.67     22.56 o 
   2  11   0        0.49        2.37      5.77 o 
   3  11   0       31.66       17.04      7.11 o 
   4  11   0       28.26       14.95      8.60 o 
   5  11   0       59.11       48.49     12.03 o 
   6  11   0       21.22        6.28     13.31 o 
   7  11   0        6.09       -8.71      8.15 o 
   8  11   0       12.28       30.21     18.46 o 
   9  11   0       16.13       22.45     12.45 o 
   0  12   0       53.43       61.14     16.86 o 
   1  12   0        0.02        9.71      6.79 o 
   2  12   0      224.92      231.19     17.03 o 
   3  12   0        1.59       -2.81      6.44 o 
   4  12   0       44.55       56.20     11.05 o 
   5  12   0       24.55        9.77      7.25 o 
   6  12   0        8.88        9.80      9.20 o 
   7  12   0       25.86       35.38     11.41 o 
   8  12   0      108.93      137.37     18.68 o 
   1  13   0        1.38        6.93      9.84 o 
   2  13   0       20.42       31.14      8.76 o 
   3  13   0        8.51       12.11      6.87 o 
   4  13   0        0.40        8.03      8.50 o 
   5  13   0        1.60        9.25      6.95 o 
   6  13   0        1.83        4.64      6.97 o 
   7  13   0        1.54       24.06     10.77 o 
   0  14   0       38.83       50.78     18.64 o 
   1  14   0        6.49       16.26      7.97 o 
   2  14   0       34.50       42.06     10.22 o 
   3  14   0       15.23        1.96     11.87 o 
   4  14   0        8.59       11.21      8.08 o 
   5  14   0        0.82       11.92      9.34 o 
   6  14   0        0.47       14.69      9.01 o 
   1  15   0        0.47       13.81      8.66 o 
   2  15   0        5.00        8.98      7.99 o 
   3  15   0        3.61       10.80      8.29 o 
   4  15   0        2.21       14.98     12.80 o 
 -13   1   1        3.13       -6.31      7.27 o 
 -12   1   1       17.15       26.73      7.43 o 
 -11   1   1        6.98        8.59      6.21 o 
 -10   1   1      241.50      243.79     11.79 o 
  -9   1   1      580.82      574.21     14.08 o 
  -8   1   1      275.60      256.49     10.14 o 
  -7   1   1      339.55      336.16      9.98 o 
  -6   1   1      134.07      139.99      6.89 o 
  -5   1   1      589.01      613.70      9.93 o 
  -4   1   1      473.09      415.97      7.52 o 
  -3   1   1       80.85       65.98      6.60 o 
  -2   1   1     5101.34     4994.03     32.96 o 
  -1   1   1      205.00      174.72      8.33 o 
   0   1   1      602.47      641.59      5.07 o 
   1   1   1     2108.28     2086.06     14.82 o 
   2   1   1     8587.18     8101.86     45.55 o 
   3   1   1     2330.34     2240.15     16.97 o 
   4   1   1      185.94      185.07      5.67 o 
   5   1   1      179.36      188.72      7.64 o 
   6   1   1       10.05        7.50      4.04 o 
   7   1   1      110.13      126.79      7.63 o 
   8   1   1      284.41      273.73     10.94 o 
   9   1   1      260.44      255.69     18.99 o 
  10   1   1        3.95        2.17      5.60 o 
  11   1   1       62.05       46.73      8.87 o 
  12   1   1        0.09      -12.61      6.71 o 
  13   1   1        4.83       17.60     13.63 o 
 -13   2   1        0.70       -2.53      8.03 o 
 -12   2   1        1.02        7.10      7.46 o 
 -11   2   1       63.80       65.18      9.38 o 
 -10   2   1       19.64       18.76      7.07 o 
  -9   2   1       38.39       35.19      6.73 o 
  -8   2   1       18.05       12.33      5.54 o 
  -7   2   1       19.16       27.41      5.37 o 
  -6   2   1        0.14       -6.28      3.31 o 
  -5   2   1       10.74       12.84      3.70 o 
  -4   2   1      152.83      145.64      7.37 o 
  -3   2   1     1083.21     1036.10     21.18 o 
  -2   2   1     1009.82      852.33     12.32 o 
  -1   2   1     5497.40     5419.06     39.85 o 
   0   2   1      459.36      445.26      4.40 o 
   1   2   1    11856.67    11188.12     72.59 o 
   2   2   1        0.00        0.32      2.04 o 
   3   2   1     3760.40     3699.10     28.77 o 
   4   2   1      291.08      300.17      7.74 o 
   5   2   1      116.88      142.31      7.39 o 
   6   2   1      479.84      446.36     11.27 o 
   7   2   1      191.97      200.09     11.14 o 
   8   2   1       64.24       67.55      8.66 o 
   9   2   1      115.32      126.97     10.66 o 
  10   2   1       45.17       30.43      7.60 o 
  11   2   1       21.96       20.89      7.70 o 
  12   2   1        0.48        6.03      7.44 o 
  13   2   1        2.95       -7.62      7.75 o 
 -13   3   1        3.47       -4.13      8.16 o 
 -12   3   1       26.70       28.40      8.51 o 
 -11   3   1       10.02       10.58      7.25 o 
 -10   3   1        7.95        5.69      6.40 o 
  -9   3   1       34.64       35.07      7.43 o 
  -8   3   1      159.73      165.80     10.51 o 
  -7   3   1        7.72       -6.47      5.05 o 
  -6   3   1       90.36      112.37      7.43 o 
  -5   3   1     3228.56     3092.74     48.79 o 
  -4   3   1      445.98      474.99     12.11 o 
  -3   3   1      159.38      138.08      5.22 o 
  -2   3   1      338.39      390.07      8.84 o 
  -1   3   1      557.33      530.55      9.46 o 
   0   3   1        8.61        3.54      2.16 o 
   1   3   1      116.05      138.87      7.05 o 
   2   3   1     1561.14     1466.22     17.52 o 
   3   3   1       15.54       12.28      2.93 o 
   4   3   1     2189.12     2345.95     22.03 o 
   5   3   1      642.75      702.64     12.78 o 
   6   3   1      120.67      136.64      8.26 o 
   7   3   1        3.67        6.48      5.87 o 
   8   3   1       21.54       26.96      7.41 o 
   9   3   1       23.25       10.88      6.69 o 
  10   3   1        1.59       -2.80      6.36 o 
  11   3   1        5.12       10.28      7.58 o 
  12   3   1        5.25        6.38      7.74 o 
  13   3   1        2.25       18.70      9.40 o 
 -13   4   1        3.26       -0.95      8.31 o 
 -12   4   1        1.82      -13.10      6.55 o 
 -11   4   1        5.07        4.44      7.15 o 
 -10   4   1       26.05       26.35      7.33 o 
  -9   4   1      159.51      162.10     11.36 o 
  -8   4   1       11.20        7.74      6.46 o 
  -7   4   1      508.69      468.26     12.93 o 
  -6   4   1      144.26      171.37     11.48 o 
  -5   4   1      131.37      158.59     10.06 o 
  -4   4   1      281.47      331.22     10.76 o 
  -3   4   1     1113.71     1059.03     19.93 o 
  -2   4   1      880.29      821.09     11.62 o 
  -1   4   1     1060.26      974.15     14.66 o 
   0   4   1      743.62      695.17      9.14 o 
   1   4   1      357.34      351.08     10.02 o 
   2   4   1       46.10       45.02      3.63 o 
   3   4   1       26.59       30.80      3.60 o 
   4   4   1      217.78      226.28      6.78 o 
   5   4   1      127.02      151.43      6.15 o 
   6   4   1      379.01      337.55     10.67 o 
   7   4   1       51.11       58.49      7.37 o 
   8   4   1      316.54      313.10     13.74 o 
   9   4   1       64.60       62.22      8.68 o 
  10   4   1       72.76       82.77      9.79 o 
  11   4   1        0.98        5.42      8.22 o 
  12   4   1        1.29        3.50      7.60 o 
  13   4   1        0.15      -12.69      7.95 o 
 -13   5   1        6.36       -7.87      8.16 o 
 -12   5   1        0.75        0.15      7.63 o 
 -11   5   1        4.03       -0.99      6.75 o 
 -10   5   1       44.20       62.34      9.08 o 
  -9   5   1       27.67       14.23      7.59 o 
  -8   5   1       79.26       81.56      8.85 o 
  -7   5   1      123.49      117.15     11.50 o 
  -6   5   1       15.02       26.72      7.16 o 
  -5   5   1     1615.69     1533.57     24.79 o 
  -4   5   1        0.65        3.27      1.79 o 
  -3   5   1       66.37       80.03      6.39 o 
  -2   5   1      645.17      683.94     10.97 o 
  -1   5   1      475.33      465.13      7.38 o 
   0   5   1     2072.89     2102.22     18.58 o 
   1   5   1      347.37      339.73      8.49 o 
   2   5   1      213.91      202.26      6.88 o 
   3   5   1        1.75        3.79      3.38 o 
   4   5   1      203.30      219.92      7.26 o 
   5   5   1       52.94       58.71      5.06 o 
   6   5   1        0.14        3.34      2.85 o 
   7   5   1      375.73      368.71     16.99 o 
   8   5   1       69.03       48.49      7.78 o 
   9   5   1       20.06       13.36      7.10 o 
  10   5   1       10.71       11.83      7.09 o 
  11   5   1        8.36       12.06      7.30 o 
  12   5   1        3.90       -5.67      7.69 o 
 -12   6   1       10.63        9.07      7.83 o 
 -11   6   1        2.39       13.16      7.11 o 
 -10   6   1       86.63       83.09     10.81 o 
  -9   6   1       27.54       37.22      7.29 o 
  -8   6   1       30.55       38.61      9.16 o 
  -7   6   1        0.32       -4.28      7.52 o 
  -6   6   1       10.02       11.36      6.73 o 
  -5   6   1        1.60        2.39      2.48 o 
  -4   6   1      523.14      501.08      9.99 o 
  -3   6   1      139.47      152.07      7.25 o 
  -2   6   1      606.91      634.24     10.23 o 
  -1   6   1      540.26      561.74     10.20 o 
   0   6   1       33.04       27.18      3.98 o 
   1   6   1      114.30      133.79      7.09 o 
   2   6   1        0.28        0.58      4.79 o 
   3   6   1      254.47      273.45      7.76 o 
   4   6   1        9.65        7.05      3.19 o 
   5   6   1      410.72      437.11     10.54 o 
   6   6   1        0.03      -10.52      6.88 o 
   7   6   1       98.34       66.28     10.46 o 
   8   6   1        1.47        6.70      6.33 o 
   9   6   1       52.53       64.33      8.55 o 
  10   6   1        4.36       11.50      7.12 o 
  11   6   1        0.42        1.00      7.57 o 
  12   6   1        0.90       10.71      8.54 o 
 -12   7   1        0.22       -0.60      7.92 o 
 -11   7   1        3.29       10.39      7.20 o 
 -10   7   1        6.05        9.03      7.18 o 
  -9   7   1        4.72        0.69      6.15 o 
  -8   7   1        0.14        8.30      8.42 o 
  -7   7   1       42.76       48.79      9.06 o 
  -6   7   1       19.93       17.16     10.07 o 
  -5   7   1      132.99      140.67     10.86 o 
  -4   7   1       68.17       61.72      5.26 o 
  -3   7   1      597.73      572.74     12.33 o 
  -2   7   1        8.32       10.34      3.04 o 
  -1   7   1       52.75       48.40      4.47 o 
   0   7   1     1522.61     1610.38     14.76 o 
   1   7   1      251.51      262.98      8.79 o 
   2   7   1       31.93       36.27      6.10 o 
   3   7   1      389.06      383.35      9.24 o 
   4   7   1      438.02      470.57     12.86 o 
   5   7   1       15.07       22.64      4.50 o 
   6   7   1      158.82      173.59     12.91 o 
   7   7   1       24.04       37.83      9.07 o 
   8   7   1      139.71      107.62      9.43 o 
   9   7   1       39.32       38.47      7.93 o 
  10   7   1       25.73       22.50      7.95 o 
  11   7   1        4.41       -4.30      7.25 o 
  12   7   1        0.82        2.19      9.34 o 
 -11   8   1       22.51       19.31      9.04 o 
 -10   8   1       18.16       10.00      7.57 o 
  -9   8   1       41.45       31.46     11.49 o 
  -8   8   1       17.36       23.81     10.45 o 
  -7   8   1        1.99        8.70      6.50 o 
  -6   8   1       11.78       12.68      6.50 o 
  -5   8   1       85.88      103.08     10.23 o 
  -4   8   1      135.80      145.40      9.18 o 
  -3   8   1        2.13       -3.22      4.01 o 
  -2   8   1       68.67       82.96      9.55 o 
  -1   8   1       11.24       20.99      5.33 o 
   0   8   1       22.17       18.65      5.13 o 
   1   8   1      116.11      128.81      8.33 o 
   2   8   1      408.87      438.25     12.59 o 
   3   8   1       49.92       60.65      7.52 o 
   4   8   1      147.88      140.89      9.71 o 
   5   8   1        0.18        9.61      8.84 o 
   6   8   1       47.36       33.56     10.15 o 
   7   8   1       29.51       31.87     19.45 o 
   8   8   1        0.21       13.28     10.01 o 
   9   8   1       13.62       19.52      8.21 o 
  10   8   1        7.99        8.10      8.58 o 
  11   8   1        1.13      -16.42      8.21 o 
 -11   9   1        0.17        2.04      8.43 o 
 -10   9   1       58.69       37.71      8.57 o 
  -9   9   1        3.13        1.82      7.80 o 
  -8   9   1        0.20        2.11      6.00 o 
  -7   9   1       12.77       18.40      8.16 o 
  -6   9   1        0.64       -4.80      6.66 o 
  -5   9   1      277.51      282.79     15.65 o 
  -4   9   1      498.08      457.05     21.80 o 
  -3   9   1       93.90       83.60     12.80 o 
  -2   9   1      184.71      162.79     12.77 o 
  -1   9   1       41.47       44.36      7.11 o 
   0   9   1       64.18       61.60      7.58 o 
   1   9   1        1.34       -5.68      5.07 o 
   2   9   1       23.05       23.07      6.83 o 
   3   9   1      112.03      114.84      8.84 o 
   4   9   1      706.08      705.70     17.70 o 
   5   9   1       74.32       73.14     12.68 o 
   6   9   1        0.09       -8.52      7.90 o 
   7   9   1        4.00       10.34      9.28 o 
   8   9   1        1.85        0.20      9.49 o 
   9   9   1       12.69        4.04      7.55 o 
  10   9   1        3.07        6.49      8.43 o 
  11   9   1        0.06       -4.20      9.16 o 
 -10  10   1        0.14       14.92      7.87 o 
  -9  10   1       39.53       39.74     15.49 o 
  -8  10   1        4.00        3.60     15.32 o 
  -7  10   1       20.24       39.56     11.75 o 
  -6  10   1       43.77       38.52     11.33 o 
  -5  10   1       68.00       50.07     11.80 o 
  -4  10   1       24.23       32.80     10.31 o 
  -3  10   1       42.62       51.29     12.91 o 
  -2  10   1        6.38        5.97      5.90 o 
  -1  10   1       27.71       15.44      6.22 o 
   0  10   1        6.32        6.71     11.55 o 
   1  10   1       45.39       59.81      8.84 o 
   2  10   1        0.95       -0.88      4.68 o 
   3  10   1       52.73       51.52      7.28 o 
   4  10   1       98.27       93.05      9.62 o 
   5  10   1      117.48      127.83     15.40 o 
   6  10   1        2.14       -4.46      7.61 o 
   7  10   1        5.88       -2.71      8.29 o 
   8  10   1        8.18       25.50     19.42 o 
   9  10   1        6.59        3.83     10.14 o 
  10  10   1       17.84        5.43      8.95 o 
  -9  11   1        7.43        9.32     10.79 o 
  -8  11   1        3.06        1.31      9.82 o 
  -7  11   1        0.00       -4.80      8.70 o 
  -6  11   1       23.98        1.24     15.37 o 
  -5  11   1       29.17       24.73     11.18 o 
  -4  11   1      208.25      161.18     15.22 o 
  -3  11   1      162.58      131.05     12.92 o 
  -2  11   1       10.15       10.35      6.15 o 
  -1  11   1       34.41       29.52      7.22 o 
   0  11   1       94.95       76.72      9.81 o 
   1  11   1       35.39       46.22      9.07 o 
   2  11   1        1.05       -2.67      4.96 o 
   3  11   1       84.54       90.29     12.61 o 
   4  11   1       51.92       69.40     10.48 o 
   5  11   1        1.05        9.57      9.01 o 
   6  11   1       72.75       97.38     15.27 o 
   7  11   1       10.60       -4.40     21.57 o 
   8  11   1       10.57       23.39     11.52 o 
   9  11   1       13.24       11.43     11.91 o 
  -8  12   1        0.10       18.69     11.68 o 
  -7  12   1        2.28        6.12     10.60 o 
  -6  12   1        0.19       16.51     10.82 o 
  -5  12   1        1.07       15.44      7.37 o 
  -4  12   1        0.52       -6.56      5.27 o 
  -3  12   1      113.23      111.12     12.84 o 
  -2  12   1       46.62       39.39     10.99 o 
  -1  12   1      124.42      102.27     10.91 o 
   0  12   1        6.09       13.62      7.32 o 
   1  12   1       66.00       62.59     11.39 o 
   2  12   1       32.92       27.56     10.19 o 
   3  12   1      141.42      123.20     17.85 o 
   4  12   1        7.37       20.04      7.21 o 
   5  12   1       13.10       32.95      9.17 o 
   6  12   1        4.95       11.37      9.01 o 
   7  12   1        3.21       18.60     10.71 o 
   8  12   1        5.00       22.02     12.70 o 
  -7  13   1        0.00       16.84     14.14 o 
  -6  13   1       17.63       13.19      8.94 o 
  -5  13   1        5.16       11.86      7.23 o 
  -4  13   1        7.34       14.12      7.72 o 
  -3  13   1        0.19       12.29      7.51 o 
  -2  13   1       87.16       74.76     12.36 o 
  -1  13   1       41.60       53.97     11.10 o 
   0  13   1       35.57       47.37     10.65 o 
   1  13   1       12.56       12.39      7.66 o 
   2  13   1       57.68       48.88     10.56 o 
   3  13   1       88.66       56.75     16.58 o 
   4  13   1        4.24       23.61      7.35 o 
   5  13   1       18.64       35.52     10.75 o 
   6  13   1       11.38       11.81      7.76 o 
   7  13   1        1.09       18.27     13.00 o 
  -6  14   1        1.78       10.95      8.48 o 
  -5  14   1        0.10       11.35     14.68 o 
  -4  14   1        3.59       18.49      8.39 o 
  -3  14   1       46.25       37.08     12.20 o 
  -2  14   1       11.28       25.65      9.06 o 
  -1  14   1        6.56       20.64      9.66 o 
   0  14   1        3.06        8.94      7.87 o 
   1  14   1        0.03       11.87      7.52 o 
   2  14   1        0.57        1.73      8.97 o 
   3  14   1        3.84        8.40      7.47 o 
   4  14   1        2.91       12.33      6.84 o 
   5  14   1       24.02       29.98      8.30 o 
   6  14   1       11.43       26.08     13.49 o 
  -4  15   1        6.97       16.79     13.43 o 
  -3  15   1        0.59       10.09      8.44 o 
  -2  15   1        0.41       19.72     10.02 o 
  -1  15   1        0.33        6.87      8.04 o 
   0  15   1        0.05       14.57      9.26 o 
   1  15   1        0.02        1.12      9.23 o 
   2  15   1       18.08       22.08     16.10 o 
   3  15   1        6.29       18.49     10.82 o 
   4  15   1        5.44       18.98      8.79 o 
 -13   0   2        0.18      -13.47      8.84 o 
 -12   0   2        0.86        1.29      8.84 o 
 -11   0   2        2.18       10.72      8.86 o 
 -10   0   2       63.11       79.96     11.57 o 
  -9   0   2      241.72      212.06     15.75 o 
  -8   0   2      232.95      230.88     14.72 o 
  -7   0   2      152.15      148.19     12.34 o 
  -6   0   2      245.02      252.54     10.64 o 
  -5   0   2       11.24       16.69      4.78 o 
  -4   0   2       47.81       36.66      4.87 o 
  -3   0   2     2237.09     2124.71     23.24 o 
  -2   0   2     2539.03     2408.14     24.76 o 
  -1   0   2     2756.43     2406.51     21.61 o 
   0   0   2     3892.50     3971.99     30.38 o 
   1   0   2     6160.54     5719.05     44.91 o 
   2   0   2     2387.33     2308.83     22.10 o 
   3   0   2       12.94       14.08      4.19 o 
   4   0   2      169.81      175.99      8.02 o 
   5   0   2     2092.61     2278.91     28.67 o 
   6   0   2      182.41      194.31     11.22 o 
   7   0   2        0.22       11.73      7.28 o 
   8   0   2       24.66       30.11      8.92 o 
   9   0   2     1610.46     1466.29     29.25 o 
  10   0   2      138.20      153.24     16.78 o 
  11   0   2       31.75       26.94     10.53 o 
  12   0   2        1.28       -4.20     13.09 o 
  13   0   2       26.76       35.91     18.41 o 
 -13   1   2        1.82        5.56      7.80 o 
 -12   1   2        0.21       -1.85      5.68 o 
 -11   1   2        0.18        0.17      5.93 o 
 -10   1   2        9.21       14.85      6.05 o 
  -9   1   2        7.32       -6.96      5.73 o 
  -8   1   2        9.79        1.64      5.27 o 
  -7   1   2       42.61       54.10      5.91 o 
  -6   1   2      696.93      708.93     11.73 o 
  -5   1   2      110.89      110.88      5.63 o 
  -4   1   2      440.60      462.21      7.76 o 
  -3   1   2      561.74      520.07      6.81 o 
  -2   1   2     7193.10     6563.45     56.71 o 
  -1   1   2     9298.41     8823.09     46.54 o 
   0   1   2     5101.44     5079.66     31.15 o 
   1   1   2       34.32       59.04      2.59 o 
   2   1   2      482.35      465.75      6.57 o 
   3   1   2      162.22      175.82      4.82 o 
   4   1   2      905.56      885.32     10.56 o 
   5   1   2      631.44      667.74     10.31 o 
   6   1   2      246.64      243.18      7.88 o 
   7   1   2        4.16       -0.02      4.73 o 
   8   1   2       23.85       26.00      6.25 o 
   9   1   2      168.46      150.14      9.76 o 
  10   1   2       48.71       31.28      7.60 o 
  11   1   2        1.54       10.37      8.47 o 
  12   1   2        1.61       -0.53      7.23 o 
  13   1   2        3.30       -3.28      9.90 o 
 -13   2   2       12.04       15.96      8.67 o 
 -12   2   2       16.56       16.24      7.79 o 
 -11   2   2        0.08        7.73      6.70 o 
 -10   2   2        4.27        3.85      5.45 o 
  -9   2   2       99.83       91.97      8.42 o 
  -8   2   2        3.14        3.50      7.25 o 
  -7   2   2       51.58       42.03      5.79 o 
  -6   2   2      218.87      238.20      7.75 o 
  -5   2   2      557.88      603.93      9.90 o 
  -4   2   2      726.91      713.21     11.60 o 
  -3   2   2        0.00       -1.59      3.21 o 
  -2   2   2    12035.46    11530.06     81.41 o 
  -1   2   2    10728.19    10639.59     74.98 o 
   0   2   2       30.55       22.75      5.39 o 
   1   2   2      532.23      525.39     10.03 o 
   2   2   2      697.76      622.36      8.99 o 
   3   2   2      707.66      689.32      8.87 o 
   4   2   2      471.16      471.77      8.42 o 
   5   2   2       68.46      116.65      6.82 o 
   6   2   2       17.00       21.85      5.24 o 
   7   2   2       67.71       78.00      8.00 o 
   8   2   2       16.76       15.62      6.75 o 
   9   2   2      221.78      231.27     13.25 o 
  10   2   2       16.39       31.61      7.76 o 
  11   2   2       13.23       20.89      8.77 o 
  12   2   2        7.57       19.18      8.53 o 
  13   2   2       32.86       22.31     12.67 o 
 -13   3   2        4.51       17.46      8.78 o 
 -12   3   2        0.19       -7.35      6.47 o 
 -11   3   2        1.34        5.06      9.99 o 
 -10   3   2       12.29       12.72      6.59 o 
  -9   3   2      434.59      426.08     14.05 o 
  -8   3   2        4.85       -1.05      5.91 o 
  -7   3   2      115.50      123.11      8.79 o 
  -6   3   2        7.66        8.86      4.33 o 
  -5   3   2       62.54       53.22      6.64 o 
  -4   3   2      837.52      844.15     15.93 o 
  -3   3   2       76.98       79.12      6.91 o 
  -2   3   2      212.93      219.77      6.02 o 
  -1   3   2     1290.18     1293.75     13.23 o 
   0   3   2     2125.14     2037.91     14.61 o 
   1   3   2     1127.67     1116.89     15.06 o 
   2   3   2      269.67      263.91      6.99 o 
   3   3   2      362.79      347.51      8.24 o 
   4   3   2        0.52        1.23      2.31 o 
   5   3   2      284.32      256.80      6.98 o 
   6   3   2       34.03       49.30      6.30 o 
   7   3   2       29.37       32.02      6.60 o 
   8   3   2        5.58       -3.37      7.76 o 
   9   3   2       85.92       90.93      9.26 o 
  10   3   2        6.97        8.18      9.90 o 
  11   3   2        0.10        2.42      7.35 o 
  12   3   2        6.73       14.77      8.34 o 
  13   3   2        0.12       -7.38      8.35 o 
 -13   4   2        8.82       14.99      9.00 o 
 -12   4   2       16.97        5.62      7.34 o 
 -11   4   2        4.78        7.85      7.07 o 
 -10   4   2        9.86        0.55      7.19 o 
  -9   4   2      400.58      349.34     13.39 o 
  -8   4   2      169.63      158.24     10.62 o 
  -7   4   2      138.20      147.85      9.38 o 
  -6   4   2        0.43       -9.40      4.70 o 
  -5   4   2       71.39       86.71      8.01 o 
  -4   4   2        3.56        5.21      3.95 o 
  -3   4   2      332.88      335.66     14.50 o 
  -2   4   2     2319.47     2318.84     20.33 o 
  -1   4   2     1776.11     1722.17     14.31 o 
   0   4   2      157.53      138.26      4.00 o 
   1   4   2      451.17      473.82      7.71 o 
   2   4   2      197.97      201.92     10.06 o 
   3   4   2      254.15      262.93      7.16 o 
   4   4   2      113.92      115.50      5.82 o 
   5   4   2       13.44       12.24      3.32 o 
   6   4   2      364.72      351.40     11.05 o 
   7   4   2      174.78      188.30     10.93 o 
   8   4   2        2.47        1.11      6.68 o 
   9   4   2      282.22      277.82     13.62 o 
  10   4   2        0.31        8.41      7.06 o 
  11   4   2        6.22        6.92      7.73 o 
  12   4   2        0.60        8.65      8.12 o 
  13   4   2        0.13      -16.00      8.23 o 
 -13   5   2        0.57       -4.23      8.13 o 
 -12   5   2        2.39        7.42      7.77 o 
 -11   5   2        0.94        5.97      6.95 o 
 -10   5   2        0.51        4.45      6.47 o 
  -9   5   2        3.52       -2.75      7.36 o 
  -8   5   2      213.60      202.18     11.68 o 
  -7   5   2       35.23       28.07      8.19 o 
  -6   5   2        9.20        3.00      5.74 o 
  -5   5   2       42.61       50.02      6.97 o 
  -4   5   2        4.96        4.52      3.95 o 
  -3   5   2        1.05        0.94      2.88 o 
  -2   5   2     1954.54     2074.13     19.84 o 
  -1   5   2     1189.56     1160.71     11.60 o 
   0   5   2      243.05      266.27      7.06 o 
   1   5   2        0.02       -4.01      2.15 o 
   2   5   2     1339.49     1335.55     15.40 o 
   3   5   2      724.23      772.80     14.01 o 
   4   5   2       46.99       31.50      7.13 o 
   5   5   2      285.23      297.65      8.88 o 
   6   5   2       48.12       55.56      5.76 o 
   7   5   2       41.22       38.70      7.32 o 
   8   5   2      679.61      582.23     15.97 o 
   9   5   2       13.50       16.17      6.94 o 
  10   5   2        1.15       -4.13      6.61 o 
  11   5   2        1.63       -0.28      6.96 o 
  12   5   2        7.54       13.49      8.23 o 
 -12   6   2        3.51        2.49      7.57 o 
 -11   6   2        2.51       14.10      7.17 o 
 -10   6   2       24.34       25.99      7.59 o 
  -9   6   2      124.17      135.49     12.11 o 
  -8   6   2        6.22        9.61      7.64 o 
  -7   6   2       40.22       39.03      9.00 o 
  -6   6   2       38.71       46.66      8.18 o 
  -5   6   2       21.59       24.91      6.38 o 
  -4   6   2      168.63      139.16      7.86 o 
  -3   6   2      499.67      523.54     11.35 o 
  -2   6   2       14.51       19.40      3.23 o 
  -1   6   2      896.24      957.56     10.26 o 
   0   6   2       65.42       57.44      4.45 o 
   1   6   2     1237.63     1338.25     18.64 o 
   2   6   2       33.34       48.94      4.24 o 
   3   6   2     1401.59     1467.52     25.89 o 
   4   6   2      298.94      308.55     10.69 o 
   5   6   2      205.89      203.07     10.02 o 
   6   6   2        2.63        3.31      5.20 o 
   7   6   2      673.45      634.39     19.90 o 
   8   6   2      105.46      123.36     10.01 o 
   9   6   2        1.64       -4.78      5.95 o 
  10   6   2        8.08        2.68      6.61 o 
  11   6   2        5.42        6.99      7.41 o 
  12   6   2        1.56       -9.56      8.00 o 
 -12   7   2        0.04        1.17      8.20 o 
 -11   7   2        0.44       -3.72      7.46 o 
 -10   7   2       19.28       24.17      7.47 o 
  -9   7   2       11.63       18.00      6.66 o 
  -8   7   2        1.01       18.17      7.85 o 
  -7   7   2       20.49       29.71      8.38 o 
  -6   7   2        1.23        2.67      3.53 o 
  -5   7   2       10.47       20.17      7.93 o 
  -4   7   2      149.88      154.73      9.84 o 
  -3   7   2     1028.44     1075.88     16.89 o 
  -2   7   2       23.94       24.57      3.57 o 
  -1   7   2      220.13      238.60      6.60 o 
   0   7   2      311.22      300.33      8.48 o 
   1   7   2     1903.69     1919.77     24.06 o 
   2   7   2        0.22        2.66      3.50 o 
   3   7   2        8.45        6.53      3.87 o 
   4   7   2       68.66       86.76      7.43 o 
   5   7   2        5.08        6.81      4.91 o 
   6   7   2      324.08      279.32     14.88 o 
   7   7   2      161.03      178.89     13.68 o 
   8   7   2       28.52       27.35      7.32 o 
   9   7   2       17.24       12.65      7.06 o 
  10   7   2       28.05       34.54      8.53 o 
  11   7   2        1.76        4.63      7.08 o 
  12   7   2        3.44       11.85      9.43 o 
 -11   8   2       13.50        4.69      8.54 o 
 -10   8   2       13.00       16.22     11.17 o 
  -9   8   2       49.29       45.02      9.96 o 
  -8   8   2       11.62       -0.40      6.01 o 
  -7   8   2        7.90        5.52      3.99 o 
  -6   8   2       31.54       33.27      7.41 o 
  -5   8   2      958.78      936.29     19.02 o 
  -4   8   2      111.56      117.33     10.58 o 
  -3   8   2       27.72       33.41      5.23 o 
  -2   8   2        3.46        6.67      2.91 o 
  -1   8   2        6.62        4.24      2.52 o 
   0   8   2        9.45        6.25      3.26 o 
   1   8   2      581.33      576.83     13.52 o 
   2   8   2        0.82       -1.84      3.47 o 
   3   8   2      226.93      239.75     11.41 o 
   4   8   2        4.91        4.41      4.48 o 
   5   8   2      387.40      390.66     23.45 o 
   6   8   2       12.62        9.83      6.82 o 
   7   8   2       11.97       19.11      9.74 o 
   8   8   2        1.73        0.50      9.67 o 
   9   8   2       76.64       74.04     10.53 o 
  10   8   2        4.70       20.58      8.94 o 
  11   8   2        3.62        0.20      8.84 o 
 -11   9   2        0.94       -7.03     10.99 o 
 -10   9   2        0.94       -5.59      9.24 o 
  -9   9   2        5.38        1.83      7.63 o 
  -8   9   2       15.94        5.22      7.83 o 
  -7   9   2        4.06        7.55      7.15 o 
  -6   9   2       30.96       33.93      8.83 o 
  -5   9   2      112.00      100.21     11.41 o 
  -4   9   2      157.25      161.80     16.32 o 
  -3   9   2      126.67      111.10     13.67 o 
  -2   9   2       88.54       82.77      9.38 o 
  -1   9   2       10.50        8.23      5.11 o 
   0   9   2       28.38       29.12      9.46 o 
   1   9   2      273.31      272.28     14.68 o 
   2   9   2        0.18        1.82      3.85 o 
   3   9   2        1.40       -3.39      3.27 o 
   4   9   2       25.08       29.66      6.54 o 
   5   9   2       20.05       27.92     10.03 o 
   6   9   2        1.16       11.08      8.81 o 
   7   9   2        1.31       -4.02      5.75 o 
   8   9   2        2.86        3.92     10.16 o 
   9   9   2       36.13       43.44      9.65 o 
  10   9   2        0.30      -14.11      7.57 o 
  11   9   2        3.20        4.18      9.30 o 
 -10  10   2        4.00        4.20     16.24 o 
  -9  10   2        9.40        7.47      9.62 o 
  -8  10   2        0.01        6.41      9.38 o 
  -7  10   2        0.84        7.64      9.48 o 
  -6  10   2       40.30       27.58     10.18 o 
  -5  10   2       64.38       78.50     13.37 o 
  -4  10   2       14.28        9.84     14.76 o 
  -3  10   2      273.69      267.33     17.00 o 
  -2  10   2        4.47        6.30      5.43 o 
  -1  10   2      214.21      204.61     13.16 o 
   0  10   2       42.21       27.92      8.09 o 
   1  10   2      115.40      101.82     11.13 o 
   2  10   2        0.01       -1.36      4.70 o 
   3  10   2      119.69      118.72      9.58 o 
   4  10   2       18.70       12.07      4.94 o 
   5  10   2       84.18       94.61     13.77 o 
   6  10   2       13.87       12.94     12.80 o 
   7  10   2        0.01        4.40     21.09 o 
   8  10   2       21.41        6.04     16.22 o 
   9  10   2        3.91        4.21     11.23 o 
  10  10   2        5.41        9.01      9.48 o 
  -9  11   2        1.79       12.80     11.79 o 
  -8  11   2       18.70       27.05     11.42 o 
  -7  11   2        0.20        1.88      8.96 o 
  -6  11   2        0.32        8.35      9.19 o 
  -5  11   2       61.63       49.69     12.81 o 
  -4  11   2       25.56       10.48      9.32 o 
  -3  11   2       71.73       64.75      9.70 o 
  -2  11   2       47.81       59.17      9.49 o 
  -1  11   2        4.84       -3.45      5.00 o 
   0  11   2      172.62      173.68     25.69 o 
   1  11   2      357.91      375.17     35.98 o 
   2  11   2      123.31      128.44     17.15 o 
   3  11   2       83.83       68.83      7.99 o 
   4  11   2      133.81      124.58     12.80 o 
   5  11   2       33.61       43.78     11.28 o 
   6  11   2        0.38        4.44     11.29 o 
   7  11   2       16.99       12.62     10.38 o 
   8  11   2       35.92       34.48     12.73 o 
   9  11   2        4.17       14.28     22.20 o 
  -8  12   2        1.52       14.41     12.06 o 
  -7  12   2        4.28        1.23      9.45 o 
  -6  12   2        2.81       26.77     11.24 o 
  -5  12   2       21.00       15.16     10.02 o 
  -4  12   2        3.02        9.06      6.40 o 
  -3  12   2       48.96       65.27     13.18 o 
  -2  12   2        8.34       18.01      7.67 o 
  -1  12   2       58.99       64.03     10.27 o 
   0  12   2      121.16      114.09     17.09 o 
   1  12   2      408.85      379.50     20.87 o 
   2  12   2        2.57       -7.55      9.11 o 
   3  12   2       31.87       22.02      6.37 o 
   4  12   2        2.54        6.68      6.64 o 
   5  12   2       48.63       40.72      9.45 o 
   6  12   2        4.36       20.59     10.20 o 
   7  12   2       14.63       28.17     12.46 o 
   8  12   2       18.65       24.40     12.29 o 
  -7  13   2        0.31       -2.46     10.49 o 
  -6  13   2        5.40       15.08      8.65 o 
  -5  13   2        4.97        7.91      7.32 o 
  -4  13   2        3.38       26.45      8.29 o 
  -3  13   2        0.69       13.82      7.88 o 
  -2  13   2      109.48      115.06     13.35 o 
  -1  13   2       22.17       27.48      9.07 o 
   0  13   2        7.44       15.94      7.89 o 
   1  13   2        2.03       14.16      6.88 o 
   2  13   2        1.88        9.33      5.57 o 
   3  13   2       30.23       30.52      8.03 o 
   4  13   2       15.07        4.97      7.02 o 
   5  13   2        4.59       10.77      7.55 o 
   6  13   2        0.00       12.52      8.09 o 
   7  13   2       29.88       33.45     10.67 o 
  -6  14   2       20.72       25.72      9.42 o 
  -5  14   2        8.30       22.17      9.03 o 
  -4  14   2        8.02       20.80     10.01 o 
  -3  14   2        3.12        3.81      6.86 o 
  -2  14   2       10.17        6.95      7.22 o 
  -1  14   2        1.39       16.31      8.64 o 
   0  14   2        0.04       10.80      7.76 o 
   1  14   2       17.39        9.97      8.82 o 
   2  14   2        0.00       10.18      9.67 o 
   3  14   2        2.56        9.75      7.22 o 
   4  14   2       13.76       21.02      9.33 o 
   5  14   2        2.40       11.49     11.48 o 
   6  14   2        7.37       17.23      9.21 o 
  -3  15   2        0.00        1.62     17.46 o 
  -2  15   2        3.43       30.28     11.89 o 
  -1  15   2        4.64       28.24     10.57 o 
   0  15   2        0.10        3.19     10.23 o 
   1  15   2        1.75       -1.40     11.52 o 
   2  15   2        4.92       22.38     16.81 o 
   3  15   2        1.57       31.95     13.27 o 
 -13   1   3        0.38        8.01      6.97 o 
 -12   1   3        9.34       19.62      6.58 o 
 -11   1   3        6.85       11.17      6.23 o 
 -10   1   3      233.26      246.28     12.00 o 
  -9   1   3      251.47      246.54     11.45 o 
  -8   1   3       23.72       24.08      8.24 o 
  -7   1   3      365.46      363.85      9.84 o 
  -6   1   3       37.21       45.41      3.65 o 
  -5   1   3       15.93       19.65      2.65 o 
  -4   1   3      419.34      404.47      6.60 o 
  -3   1   3     2104.48     2000.05     23.14 o 
  -2   1   3      719.65      703.57      6.98 o 
  -1   1   3    21860.61    21420.74     95.08 o 
   0   1   3      524.85      453.69      5.08 o 
   1   1   3    12365.57    11736.96     63.47 o 
   2   1   3     1463.89     1384.79     11.99 o 
   3   1   3       94.22      107.63      4.95 o 
   4   1   3      959.73     1050.81     13.83 o 
   5   1   3     1097.44     1164.45     16.11 o 
   6   1   3       22.17       25.22      4.41 o 
   7   1   3        4.08       14.92      5.26 o 
   8   1   3       37.30       32.55      7.70 o 
   9   1   3       41.94       50.13      8.17 o 
  10   1   3        4.84        2.39      6.93 o 
  11   1   3       61.07       70.73      9.76 o 
  12   1   3        0.41      -13.42      8.11 o 
  13   1   3        3.47        2.97     10.49 o 
 -13   2   3        2.26       -2.18      7.24 o 
 -12   2   3        5.00       15.23      7.75 o 
 -11   2   3        8.11        3.86      6.67 o 
 -10   2   3       93.46       89.98      8.29 o 
  -9   2   3       10.55        9.20      5.78 o 
  -8   2   3       23.92       25.82      7.04 o 
  -7   2   3      327.61      338.05      9.66 o 
  -6   2   3        7.31        3.07      3.59 o 
  -5   2   3      421.34      377.00      8.05 o 
  -4   2   3       51.00       46.67      2.37 o 
  -3   2   3      491.35      517.52      7.71 o 
  -2   2   3     9354.38     8889.39     58.81 o 
  -1   2   3        1.35        3.05      1.98 o 
   0   2   3     1388.73     1318.10     14.27 o 
   1   2   3    12745.70    12290.15     73.51 o 
   2   2   3      122.47      117.45      5.46 o 
   3   2   3      214.80      215.89      5.57 o 
   4   2   3        8.99        8.71      2.64 o 
   5   2   3      478.28      503.94     11.07 o 
   6   2   3      185.84      215.26      9.86 o 
   7   2   3       55.23       66.87      7.64 o 
   8   2   3       86.84       86.41      9.10 o 
   9   2   3      113.49      119.99     10.21 o 
  10   2   3       29.32       14.91      8.65 o 
  11   2   3        0.01        6.96      7.21 o 
  12   2   3        0.91      -10.00      6.77 o 
  13   2   3        1.27        2.83     10.16 o 
 -13   3   3        4.16        9.28      8.54 o 
 -12   3   3       17.95       20.44      8.09 o 
 -11   3   3       47.32       60.57      8.93 o 
 -10   3   3        3.74        5.92      5.89 o 
  -9   3   3      223.76      231.85     12.77 o 
  -8   3   3       86.76       98.07     10.77 o 
  -7   3   3       21.22       23.57      5.93 o 
  -6   3   3      101.47      115.19      7.35 o 
  -5   3   3      487.66      555.47     14.54 o 
  -4   3   3      170.57      156.44      8.24 o 
  -3   3   3     1513.24     1586.05     18.29 o 
  -2   3   3     1185.42     1161.67     14.32 o 
  -1   3   3      322.73      341.11      8.93 o 
   0   3   3     1145.21     1072.28     14.92 o 
   1   3   3       62.56       56.21      4.00 o 
   2   3   3       32.20       48.30      3.92 o 
   3   3   3      187.53      187.04      6.34 o 
   4   3   3     1428.74     1479.30     15.57 o 
   5   3   3      999.69      979.15     13.30 o 
   6   3   3      100.59       97.68      8.09 o 
   7   3   3       93.09      111.83      9.07 o 
   8   3   3       13.42       11.82      6.97 o 
   9   3   3        1.76        2.84      6.48 o 
  10   3   3       19.27       16.44      7.28 o 
  11   3   3       18.34        8.03      7.68 o 
  12   3   3       13.39        8.09      7.98 o 
  13   3   3       10.59       19.64     11.79 o 
 -13   4   3        2.46       -7.82      9.89 o 
 -12   4   3        4.13        5.77      7.03 o 
 -11   4   3        0.77       -9.77      5.89 o 
 -10   4   3        0.08        1.38      6.15 o 
  -9   4   3       35.75       34.27      7.14 o 
  -8   4   3      778.74      704.74     16.59 o 
  -7   4   3       85.49       77.03      7.58 o 
  -6   4   3       44.97       28.23      6.67 o 
  -5   4   3      195.63      183.35     10.83 o 
  -4   4   3      749.87      824.37     15.46 o 
  -3   4   3     1557.12     1582.74     22.00 o 
  -2   4   3     1966.45     2042.47     17.55 o 
  -1   4   3      168.49      179.25      4.98 o 
   0   4   3        6.89       11.35      1.89 o 
   1   4   3       93.14       80.79      4.66 o 
   2   4   3     1079.07     1123.46     14.10 o 
   3   4   3       11.18        5.66      3.00 o 
   4   4   3      176.46      192.99      7.42 o 
   5   4   3      149.35      152.42      6.82 o 
   6   4   3       68.64       64.11      6.14 o 
   7   4   3      142.23      129.68      9.71 o 
   8   4   3        2.74       -8.85      7.01 o 
   9   4   3       21.88       12.99      6.88 o 
  10   4   3        0.40        7.57      7.48 o 
  11   4   3        0.03       -0.47      7.16 o 
  12   4   3        3.48       -4.21      7.69 o 
 -12   5   3        4.59        8.76      7.53 o 
 -11   5   3        1.21       -1.17      6.32 o 
 -10   5   3        3.58        2.19      6.38 o 
  -9   5   3       95.54       79.47      8.73 o 
  -8   5   3        6.87        5.48      5.82 o 
  -7   5   3       89.09       88.77     10.39 o 
  -6   5   3      265.37      269.03     13.48 o 
  -5   5   3      163.27      188.15      9.34 o 
  -4   5   3       24.68       20.96      3.29 o 
  -3   5   3      210.90      247.11      8.05 o 
  -2   5   3      427.67      449.17      7.99 o 
  -1   5   3      368.64      401.72      9.20 o 
   0   5   3      621.98      669.71     10.12 o 
   1   5   3        0.44        2.17      2.13 o 
   2   5   3       46.91       50.00      5.36 o 
   3   5   3       88.64      114.95      6.53 o 
   4   5   3      416.07      458.50     11.00 o 
   5   5   3      263.36      287.25      9.39 o 
   6   5   3       16.70       19.34      5.44 o 
   7   5   3        3.57       -1.11      6.21 o 
   8   5   3       54.03       84.45      8.91 o 
   9   5   3      117.30       99.53      9.82 o 
  10   5   3        0.40       -7.07      6.67 o 
  11   5   3        0.79        2.00      7.04 o 
  12   5   3        3.43        1.84      8.22 o 
 -12   6   3        7.70        8.40      7.77 o 
 -11   6   3       15.18       15.20      7.22 o 
 -10   6   3        9.27        6.94      6.65 o 
  -9   6   3       49.85       49.61      7.72 o 
  -8   6   3        8.68       21.75      7.48 o 
  -7   6   3        8.95       -2.48      5.76 o 
  -6   6   3        9.06        8.52      5.55 o 
  -5   6   3       60.59       56.77      7.83 o 
  -4   6   3      445.22      448.98     11.76 o 
  -3   6   3      147.66      154.68      6.94 o 
  -2   6   3      100.38      107.88      5.38 o 
  -1   6   3       64.44       69.24      4.26 o 
   0   6   3      346.84      321.65      9.37 o 
   1   6   3       26.02       32.52      4.19 o 
   2   6   3       60.63       71.54      5.16 o 
   3   6   3      156.36      180.77      8.45 o 
   4   6   3      197.39      183.76      9.36 o 
   5   6   3      532.05      520.29     12.50 o 
   6   6   3      169.14      177.09     16.56 o 
   7   6   3       54.20       65.74      8.47 o 
   8   6   3        3.06        6.59      6.38 o 
   9   6   3       12.72        6.59      6.84 o 
  10   6   3       31.15       32.53      8.57 o 
  11   6   3        2.46        2.11      7.51 o 
  12   6   3        0.01      -10.19      7.92 o 
 -12   7   3        2.41       -5.37      6.96 o 
 -11   7   3        7.12        7.76      7.25 o 
 -10   7   3        5.27       17.95      7.00 o 
  -9   7   3       50.56       47.12      7.34 o 
  -8   7   3        1.17        5.46      7.34 o 
  -7   7   3       35.90       37.87      7.22 o 
  -6   7   3       48.64       55.27      9.78 o 
  -5   7   3      157.10      166.88      9.67 o 
  -4   7   3       74.36       68.87      6.91 o 
  -3   7   3        7.80        1.19      4.74 o 
  -2   7   3      107.08      122.43      5.99 o 
  -1   7   3       56.80       66.15      3.87 o 
   0   7   3      156.58      170.14      8.93 o 
   1   7   3      632.91      592.66     11.76 o 
   2   7   3       60.18       74.65      6.25 o 
   3   7   3       88.32      100.62      8.15 o 
   4   7   3        1.72       -1.20      3.68 o 
   5   7   3        2.64        1.95      6.68 o 
   6   7   3        3.58       10.81      8.26 o 
   7   7   3       86.87      108.71     11.91 o 
   8   7   3        8.67        3.07      6.05 o 
   9   7   3       14.42       10.36      7.11 o 
  10   7   3        0.01        9.78      7.16 o 
  11   7   3        0.00        1.99      8.32 o 
 -11   8   3        7.48       15.93      9.01 o 
 -10   8   3        6.37       10.00      7.78 o 
  -9   8   3        3.06        8.80      6.85 o 
  -8   8   3       50.91       46.45     10.39 o 
  -7   8   3      160.75      180.06     13.64 o 
  -6   8   3       61.00       62.45      8.08 o 
  -5   8   3       26.39       35.66      6.91 o 
  -4   8   3      113.76      145.40      9.35 o 
  -3   8   3       42.33       41.45      7.46 o 
  -2   8   3       18.96       34.61      4.36 o 
  -1   8   3      150.01      142.96      6.19 o 
   0   8   3      158.80      150.35      8.84 o 
   1   8   3        0.22        2.24      4.11 o 
   2   8   3       86.20       89.81      6.91 o 
   3   8   3      252.11      246.70     11.55 o 
   4   8   3      203.60      209.28     12.44 o 
   5   8   3      413.33      428.34     15.72 o 
   6   8   3      108.93      116.15     14.23 o 
   7   8   3       82.47       65.36     13.00 o 
   8   8   3       51.90       57.59     12.55 o 
   9   8   3        5.55       -1.74      7.57 o 
  10   8   3        1.05        0.45      7.98 o 
  11   8   3        0.27        6.40      8.89 o 
 -11   9   3       46.90       70.59     11.61 o 
 -10   9   3       28.68       36.30      9.49 o 
  -9   9   3        8.42        5.03      7.86 o 
  -8   9   3        1.07       -3.35      5.97 o 
  -7   9   3        8.68       16.97      8.14 o 
  -6   9   3        0.15       -6.22      6.44 o 
  -5   9   3      233.72      234.82     24.97 o 
  -4   9   3      388.89      391.05     20.39 o 
  -3   9   3       22.59        9.41      8.61 o 
  -2   9   3        9.90        7.93      9.15 o 
  -1   9   3       38.90       48.53      9.95 o 
   0   9   3       68.66       72.01      9.05 o 
   1   9   3       29.42       23.09      6.85 o 
   2   9   3      129.50      122.21      8.15 o 
   3   9   3        2.34        1.92      3.99 o 
   4   9   3       59.65       55.64      7.99 o 
   5   9   3      243.81      250.59     15.48 o 
   6   9   3       12.40       10.16      9.53 o 
   7   9   3        2.27        9.10     10.09 o 
   8   9   3       20.37       18.43     11.17 o 
   9   9   3        4.02        7.14      7.57 o 
  10   9   3       29.32       24.68      9.48 o 
 -10  10   3       62.08       83.78     28.76 o 
  -9  10   3        2.04       20.72     12.69 o 
  -8  10   3        0.69       -6.93      8.35 o 
  -7  10   3        5.00       12.10      9.22 o 
  -6  10   3        0.53       17.88      9.84 o 
  -5  10   3        0.08       -7.12      7.84 o 
  -4  10   3      105.61      106.85     13.79 o 
  -3  10   3       60.79       57.41     11.56 o 
  -2  10   3       38.51       34.09     10.43 o 
  -1  10   3       70.39       58.55      9.02 o 
   0  10   3      599.94      533.63     21.03 o 
   1  10   3        4.45       -0.45      6.05 o 
   2  10   3        7.23        4.73      4.84 o 
   3  10   3      250.53      261.79     12.49 o 
   4  10   3       18.68       11.45      5.14 o 
   5  10   3       56.10       60.67     26.71 o 
   6  10   3       19.07       22.83     13.56 o 
   7  10   3        2.49       -9.22      9.70 o 
   8  10   3        2.85        1.81      9.32 o 
   9  10   3        2.82        4.10      8.13 o 
  10  10   3        1.26        3.12      8.80 o 
  -9  11   3       27.10       16.33     11.54 o 
  -8  11   3       19.17       21.10     10.84 o 
  -7  11   3        6.72       12.28     15.16 o 
  -6  11   3        3.27        8.46     10.32 o 
  -5  11   3        0.16       -1.49      8.23 o 
  -4  11   3      175.12      164.56     17.39 o 
  -3  11   3        2.11       -1.86      4.43 o 
  -2  11   3       37.30       36.20      6.73 o 
  -1  11   3       14.51       10.85      5.98 o 
   0  11   3        3.61       11.88      6.16 o 
   1  11   3      176.10      169.01     12.64 o 
   2  11   3        0.01        1.07      4.47 o 
   3  11   3       14.84       14.08      6.35 o 
   4  11   3        0.11        5.93      4.44 o 
   5  11   3       38.50       33.46      8.53 o 
   6  11   3       27.22       26.53     10.76 o 
   7  11   3       24.44       41.92     15.95 o 
   8  11   3        1.93        8.70     15.08 o 
   9  11   3        3.76       -2.04     14.67 o 
  -8  12   3        3.82        6.78     11.75 o 
  -7  12   3        0.22        7.29      9.62 o 
  -6  12   3        6.42        5.59     10.06 o 
  -5  12   3        0.16        2.82      8.49 o 
  -4  12   3       14.62        6.52      6.49 o 
  -3  12   3       34.32       31.50      8.52 o 
  -2  12   3       15.35        9.95      5.84 o 
  -1  12   3       17.12       12.93     11.44 o 
   0  12   3       24.46       31.60      9.53 o 
   1  12   3        1.36        3.79      5.36 o 
   2  12   3       46.94       45.94      7.82 o 
   3  12   3        0.53        0.52      6.34 o 
   4  12   3       35.08       28.49      8.73 o 
   5  12   3       63.60       58.63     13.13 o 
   6  12   3        0.43        4.55      6.25 o 
   7  12   3        2.22       18.04     15.54 o 
   8  12   3        9.03       35.09     14.38 o 
  -7  13   3        1.87        4.09     10.81 o 
  -6  13   3        1.40       11.22      6.81 o 
  -5  13   3        5.85       15.82      7.54 o 
  -4  13   3       10.26       12.69      7.48 o 
  -3  13   3       65.46       65.69     10.99 o 
  -2  13   3        7.07       23.87      8.66 o 
  -1  13   3        0.13        5.86      5.11 o 
   0  13   3        0.25       11.53      6.50 o 
   1  13   3       14.23       14.14      6.21 o 
   2  13   3        1.47        9.48      5.70 o 
   3  13   3       50.16       45.20      9.43 o 
   4  13   3       40.89       21.49      8.35 o 
   5  13   3       20.35       31.96     13.41 o 
   6  13   3       12.12       11.71      8.28 o 
   7  13   3       24.11       30.18      9.96 o 
  -6  14   3        0.04       19.48      8.87 o 
  -5  14   3       10.82       21.16      7.86 o 
  -4  14   3       26.17       17.15      7.48 o 
  -3  14   3       16.27       21.51      9.24 o 
  -2  14   3       38.84       40.90     14.00 o 
  -1  14   3        8.19       17.41      6.89 o 
   0  14   3        0.02       13.90      7.64 o 
   1  14   3       28.31       24.35      6.60 o 
   2  14   3       50.55       46.98      8.45 o 
   3  14   3       44.09       48.80     10.76 o 
   4  14   3        6.68        9.08      7.62 o 
   5  14   3        1.09        7.35      7.68 o 
  -3  15   3       34.82       47.89     12.02 o 
  -2  15   3        0.97       28.99     10.33 o 
  -1  15   3        5.68       20.44      8.95 o 
   0  15   3        4.48        0.78      8.41 o 
   1  15   3        2.41       -4.63     15.26 o 
   2  15   3        4.21        6.32      9.84 o 
   3  15   3       16.39       31.41     12.65 o 
 -13   0   4        0.45       17.90      9.67 o 
 -12   0   4       10.69        8.29      8.10 o 
 -11   0   4       20.98       11.92     12.09 o 
 -10   0   4       30.85       22.00      8.46 o 
  -9   0   4      107.22      105.34     11.99 o 
  -8   0   4      468.25      477.58     17.31 o 
  -7   0   4      205.78      205.03     12.74 o 
  -6   0   4       12.10        8.61      3.50 o 
  -5   0   4      550.02      538.91     11.65 o 
  -4   0   4        1.56       11.62      2.84 o 
  -3   0   4      204.61      245.55      6.19 o 
  -2   0   4     4586.27     4501.13     32.10 o 
  -1   0   4     2271.65     2176.96     20.61 o 
   0   0   4    27097.73    26950.83    170.29 o 
   1   0   4      237.53      239.87      4.59 o 
   2   0   4      606.47      536.18     14.12 o 
   3   0   4       29.21       23.06      5.95 o 
   4   0   4       28.45       42.90      9.16 o 
   5   0   4     1219.85     1261.57     19.82 o 
   6   0   4      689.78      733.12     16.33 o 
   7   0   4       44.62       45.34     11.14 o 
   8   0   4      712.32      723.68     19.14 o 
   9   0   4       20.56        2.88      7.86 o 
  10   0   4      200.63      212.08     23.36 o 
  11   0   4       26.41       23.07     14.16 o 
  12   0   4        7.07        4.39     12.06 o 
  13   0   4        0.03       21.48     32.81 o 
 -13   1   4        0.07       -2.38      5.49 o 
 -12   1   4       17.60       15.04      6.23 o 
 -11   1   4        0.82        0.22      5.72 o 
 -10   1   4       29.38       27.63      7.39 o 
  -9   1   4       31.13       32.00      6.62 o 
  -8   1   4       92.35      100.12      7.98 o 
  -7   1   4       56.58       67.54      4.84 o 
  -6   1   4       22.65       20.46      2.92 o 
  -5   1   4       25.40       17.11      2.92 o 
  -4   1   4       75.96       88.38      3.32 o 
  -3   1   4      185.76      182.45      4.40 o 
  -2   1   4     1099.87     1175.18      9.87 o 
  -1   1   4     3281.74     3208.00     18.59 o 
   0   1   4    10958.37    10467.68     52.53 o 
   1   1   4      280.27      304.97      4.36 o 
   2   1   4      297.38      304.22      5.54 o 
   3   1   4      103.35       98.45      4.49 o 
   4   1   4      309.76      319.07      8.18 o 
   5   1   4      787.87      798.50     13.34 o 
   6   1   4       27.31       26.37      5.67 o 
   7   1   4        1.74        1.07      5.83 o 
   8   1   4       21.48       24.82      7.77 o 
   9   1   4       68.47       76.31     10.83 o 
  10   1   4        0.30       -1.30      6.56 o 
  11   1   4        0.93        1.07      8.43 o 
  12   1   4        0.63       -3.65      8.99 o 
  13   1   4        0.49        2.96      9.78 o 
 -13   2   4        0.20       13.55      7.62 o 
 -12   2   4        6.09        5.07      6.50 o 
 -11   2   4        7.96       22.27      6.68 o 
 -10   2   4       25.85       14.49      5.91 o 
  -9   2   4       79.03       97.82      9.86 o 
  -8   2   4      190.36      182.80      9.64 o 
  -7   2   4      217.28      206.33      8.91 o 
  -6   2   4       15.62       17.62      2.93 o 
  -5   2   4      201.87      223.93      4.90 o 
  -4   2   4     2524.97     2482.98     20.12 o 
  -3   2   4      234.16      203.28      4.60 o 
  -2   2   4      233.01      211.94      4.97 o 
  -1   2   4    10461.06    10278.96     58.44 o 
   0   2   4     3768.18     3554.75     27.99 o 
   1   2   4     1714.15     1707.99     14.46 o 
   2   2   4     2513.15     2412.04     18.60 o 
   3   2   4      608.89      568.89      8.64 o 
   4   2   4      708.99      715.85     10.51 o 
   5   2   4      195.84      219.55      7.22 o 
   6   2   4       27.48       29.10      5.86 o 
   7   2   4       11.49       21.98      7.30 o 
   8   2   4       10.24       17.08      7.17 o 
   9   2   4       52.27       38.69      7.92 o 
  10   2   4       18.84       16.74      7.33 o 
  11   2   4        4.67        4.81      8.65 o 
  12   2   4        0.15        0.14      8.62 o 
  13   2   4        0.07        5.01     10.06 o 
 -13   3   4        3.15        0.26      7.35 o 
 -12   3   4       54.09       56.01      9.04 o 
 -11   3   4        0.85        1.30      6.17 o 
 -10   3   4      154.50      154.94     13.08 o 
  -9   3   4        4.12       12.24      6.28 o 
  -8   3   4      144.21      153.23     10.43 o 
  -7   3   4       14.42       13.41      5.28 o 
  -6   3   4       37.12       44.68      7.15 o 
  -5   3   4       14.74       12.34      3.82 o 
  -4   3   4      919.66      908.16     14.64 o 
  -3   3   4      102.34       94.87      5.32 o 
  -2   3   4     2044.23     1997.12     18.35 o 
  -1   3   4      215.75      184.40      5.43 o 
   0   3   4    12077.04    11891.72     67.96 o 
   1   3   4      527.94      507.84      7.96 o 
   2   3   4      323.63      288.27      8.88 o 
   3   3   4      216.46      226.96      7.27 o 
   4   3   4      178.24      199.36      9.67 o 
   5   3   4      190.93      207.48      7.57 o 
   6   3   4        9.03       -2.85      5.02 o 
   7   3   4        0.59       -2.61      5.64 o 
   8   3   4        9.41       12.95      7.02 o 
   9   3   4       84.04       84.39      9.11 o 
  10   3   4       45.63       50.60      8.79 o 
  11   3   4       13.14       12.53      8.10 o 
  12   3   4       16.09        7.94     11.39 o 
 -13   4   4        2.15       14.00      8.45 o 
 -12   4   4        0.00        1.04      6.90 o 
 -11   4   4        3.97       12.62      6.97 o 
 -10   4   4       20.79       22.83      9.05 o 
  -9   4   4        5.48       -3.49      5.61 o 
  -8   4   4      160.89      152.64     10.34 o 
  -7   4   4       54.24       42.39      8.21 o 
  -6   4   4      193.97      198.98     10.54 o 
  -5   4   4      230.93      226.20      9.15 o 
  -4   4   4     2640.62     2619.81     33.12 o 
  -3   4   4      158.91      130.96      6.66 o 
  -2   4   4      424.57      423.37      9.14 o 
  -1   4   4      251.94      280.08      9.54 o 
   0   4   4       75.28       92.42      4.42 o 
   1   4   4      453.93      529.43      8.61 o 
   2   4   4      269.14      251.10      7.30 o 
   3   4   4      217.81      231.34      7.66 o 
   4   4   4      230.86      250.68      8.30 o 
   5   4   4       81.33       79.41      6.83 o 
   6   4   4       12.31       11.48      4.35 o 
   7   4   4      220.02      217.59     11.77 o 
   8   4   4       27.06       34.30      7.59 o 
   9   4   4        2.41        0.04      6.37 o 
  10   4   4       23.97       31.07      8.24 o 
  11   4   4       15.10       -0.07      7.34 o 
  12   4   4        7.38       12.40      8.73 o 
 -12   5   4        0.66       23.73      8.34 o 
 -11   5   4       13.35       26.14      7.52 o 
 -10   5   4        0.31        6.86      6.29 o 
  -9   5   4        1.99       10.45      5.95 o 
  -8   5   4        0.39        7.79      5.84 o 
  -7   5   4       24.30       14.81      6.12 o 
  -6   5   4       23.01       16.05      5.76 o 
  -5   5   4      215.39      231.60     10.11 o 
  -4   5   4      516.79      495.80     13.72 o 
  -3   5   4      153.47      177.24      7.57 o 
  -2   5   4      125.80      122.80      7.63 o 
  -1   5   4       45.78       44.87      3.79 o 
   0   5   4      508.06      525.75      8.43 o 
   1   5   4      494.51      506.47      9.71 o 
   2   5   4     1094.09     1044.85     16.25 o 
   3   5   4       20.13       19.67      4.14 o 
   4   5   4       92.95       95.38      7.14 o 
   5   5   4       29.12       27.81      5.14 o 
   6   5   4        2.73        1.18      3.42 o 
   7   5   4      325.31      346.94     10.83 o 
   8   5   4      441.97      405.50     13.99 o 
   9   5   4       19.50       21.17      7.66 o 
  10   5   4        0.78       12.05      7.25 o 
  11   5   4        0.42       -3.99      8.41 o 
  12   5   4        0.71       -3.61      7.67 o 
 -12   6   4        0.06        9.54      8.19 o 
 -11   6   4       20.78       20.84      7.15 o 
 -10   6   4       18.87       15.09      7.40 o 
  -9   6   4        2.01       11.13      6.19 o 
  -8   6   4        0.28       10.57      7.09 o 
  -7   6   4        0.77        4.58      5.76 o 
  -6   6   4        0.40       -5.56      4.77 o 
  -5   6   4       62.51       68.20      8.19 o 
  -4   6   4      182.34      201.07      9.07 o 
  -3   6   4      326.34      320.78      8.79 o 
  -2   6   4       27.17       34.10      3.64 o 
  -1   6   4       57.90       87.78      4.95 o 
   0   6   4      543.41      579.77      9.61 o 
   1   6   4       53.19       47.27      3.35 o 
   2   6   4       11.12       15.38      3.20 o 
   3   6   4      191.52      227.10      9.73 o 
   4   6   4      509.41      453.71     11.67 o 
   5   6   4       17.75       23.88      4.89 o 
   6   6   4      411.37      411.04     16.58 o 
   7   6   4      274.27      278.46     13.34 o 
   8   6   4      248.35      244.55     13.26 o 
   9   6   4       62.00       55.15      9.61 o 
  10   6   4        8.25       16.46      7.88 o 
  11   6   4        3.52       18.46      8.16 o 
  12   6   4        3.08        0.15      8.43 o 
 -12   7   4        3.89        8.73      7.57 o 
 -11   7   4        6.40        7.82      7.35 o 
 -10   7   4        1.11        8.53      9.08 o 
  -9   7   4        1.21        1.47      7.17 o 
  -8   7   4        0.01        3.72      5.55 o 
  -7   7   4        1.68        9.48      5.88 o 
  -6   7   4        4.95        2.10      3.73 o 
  -5   7   4      321.32      307.11     11.99 o 
  -4   7   4      281.84      246.12     10.03 o 
  -3   7   4       77.38       76.18      6.00 o 
  -2   7   4        6.72       15.41      3.14 o 
  -1   7   4       68.72       68.31      4.42 o 
   0   7   4      107.81       97.89      5.35 o 
   1   7   4        0.10        3.42      3.41 o 
   2   7   4      175.18      211.26      7.40 o 
   3   7   4        0.59        0.78      3.62 o 
   4   7   4        6.11        9.54      8.91 o 
   5   7   4       31.37       13.50      6.69 o 
   6   7   4      949.92      918.46     25.82 o 
   7   7   4        4.89       -3.18      6.78 o 
   8   7   4       38.37       37.60      7.91 o 
   9   7   4       26.24       19.77      7.74 o 
  10   7   4        3.85        1.14      7.57 o 
  11   7   4        7.97        6.13      8.74 o 
 -11   8   4        9.60       19.11      8.59 o 
 -10   8   4        0.53        6.33      6.23 o 
  -9   8   4       86.55      100.29     13.81 o 
  -8   8   4       18.36        9.73      9.94 o 
  -7   8   4       59.43       33.93      6.53 o 
  -6   8   4        9.48        9.91      5.57 o 
  -5   8   4       11.49       12.13      5.81 o 
  -4   8   4       73.01       68.39      7.38 o 
  -3   8   4       10.69       11.95      4.91 o 
  -2   8   4        0.57        3.76      3.95 o 
  -1   8   4       29.97       21.22      4.13 o 
   0   8   4      196.19      200.67      8.98 o 
   1   8   4      126.76      150.30      8.36 o 
   2   8   4        9.49       11.53      4.53 o 
   3   8   4      165.59      182.94      9.75 o 
   4   8   4      779.13      754.40     18.46 o 
   5   8   4      251.10      283.28     14.39 o 
   6   8   4       50.68       68.13     12.92 o 
   7   8   4       17.46       23.10     10.62 o 
   8   8   4        1.95        8.54      7.38 o 
   9   8   4        1.28        6.29      8.04 o 
  10   8   4        1.88      -11.20      7.36 o 
  11   8   4        6.76        5.29      9.26 o 
 -11   9   4        0.42       13.76      8.61 o 
 -10   9   4        1.19        8.73      7.38 o 
  -9   9   4       16.89       23.31     10.58 o 
  -8   9   4       19.29       32.60     11.95 o 
  -7   9   4       34.00       27.15      9.20 o 
  -6   9   4      432.80      390.90     17.84 o 
  -5   9   4       22.33        7.71      8.88 o 
  -4   9   4        0.34       -0.27      8.41 o 
  -3   9   4        0.08       -2.35      7.25 o 
  -2   9   4       39.79       38.16      8.06 o 
  -1   9   4       22.40       11.70      6.72 o 
   0   9   4       15.97       12.48      4.19 o 
   1   9   4       48.50       55.89      6.69 o 
   2   9   4       71.36       74.25      7.19 o 
   3   9   4       15.20       17.28      6.40 o 
   4   9   4        3.35       -1.31      6.62 o 
   5   9   4      102.95      109.07     10.08 o 
   6   9   4       26.94       39.72     13.99 o 
   7   9   4        8.52       13.04     10.12 o 
   8   9   4        2.14       -4.22      7.01 o 
   9   9   4        0.63       -9.76      8.21 o 
  10   9   4        0.64      -10.21      8.26 o 
 -10  10   4        0.46        5.01     13.68 o 
  -9  10   4        8.01       34.03     14.03 o 
  -8  10   4        2.94       15.29      9.30 o 
  -7  10   4        5.97        6.62      8.65 o 
  -6  10   4        8.19       14.61      9.44 o 
  -5  10   4      170.61      136.56     15.95 o 
  -4  10   4      353.64      364.01     22.01 o 
  -3  10   4       21.46       19.66      5.88 o 
  -2  10   4       11.83       10.67      6.54 o 
  -1  10   4      324.14      319.46     16.79 o 
   0  10   4      200.38      190.70     14.07 o 
   1  10   4       91.68       94.24     16.02 o 
   2  10   4       37.35       34.14      6.18 o 
   3  10   4      232.51      230.89     12.73 o 
   4  10   4      269.76      296.32     13.91 o 
   5  10   4       11.14       25.81     13.23 o 
   6  10   4        7.32       -4.79      8.83 o 
   7  10   4       14.21       12.14     10.10 o 
   8  10   4       10.97       37.76     12.29 o 
   9  10   4       18.48       17.62      9.03 o 
  10  10   4        4.30        8.60      9.47 o 
  -9  11   4        2.99       21.97     19.18 o 
  -8  11   4        1.55       23.60     10.75 o 
  -7  11   4        0.68       -1.96      8.99 o 
  -6  11   4        0.01        6.82      9.08 o 
  -5  11   4       14.65        8.64      9.38 o 
  -4  11   4       93.38       92.42     13.70 o 
  -3  11   4        0.34        2.75      7.41 o 
  -2  11   4       20.39       18.22      6.96 o 
  -1  11   4        1.73        4.66      5.46 o 
   0  11   4       35.63       37.07      7.14 o 
   1  11   4      129.99      127.80     11.24 o 
   2  11   4       33.10       29.20      6.55 o 
   3  11   4        3.67        5.39      4.77 o 
   4  11   4       27.50       32.77      6.38 o 
   5  11   4        3.15       10.31      6.96 o 
   6  11   4       53.57       14.65     13.50 o 
   7  11   4        1.25       14.34     12.16 o 
   8  11   4        7.76       19.73     14.90 o 
   9  11   4        0.78        9.58     10.65 o 
  -8  12   4        2.03        5.84      9.90 o 
  -7  12   4        0.05       16.93     10.34 o 
  -6  12   4        0.45       10.96      9.72 o 
  -5  12   4        1.02        5.20      8.72 o 
  -4  12   4       25.19       22.96      6.48 o 
  -3  12   4       19.34       33.57     10.01 o 
  -2  12   4       46.33       38.20     13.92 o 
  -1  12   4        7.68       15.51      6.79 o 
   0  12   4      204.55      206.40     14.67 o 
   1  12   4       62.28       51.68      8.25 o 
   2  12   4       63.12       53.55      8.73 o 
   3  12   4       66.05       72.69      9.02 o 
   4  12   4       20.72       16.53      7.73 o 
   5  12   4        1.97        1.03      6.53 o 
   6  12   4       14.30       25.31      8.46 o 
   7  12   4        1.45       17.64     10.12 o 
   8  12   4       21.89       27.45     12.09 o 
  -7  13   4        0.92        9.73     10.28 o 
  -6  13   4        0.16       24.00     13.24 o 
  -5  13   4        4.16       15.27      7.33 o 
  -4  13   4       35.77       26.85      9.01 o 
  -3  13   4        7.19        5.93     10.82 o 
  -2  13   4       98.53       96.53     11.94 o 
  -1  13   4        2.58       19.13      6.98 o 
   0  13   4       26.35       24.08      7.28 o 
   1  13   4        3.60        8.78      9.87 o 
   2  13   4       20.78       25.64      7.24 o 
   3  13   4       13.91       16.94      6.15 o 
   4  13   4        0.02        8.93      6.51 o 
   5  13   4       20.01       29.29      9.16 o 
   6  13   4        1.37       12.90      8.82 o 
   7  13   4       11.70       23.77      9.74 o 
  -5  14   4        4.83       19.13      9.25 o 
  -4  14   4        8.76       23.55      8.59 o 
  -3  14   4       15.89       38.04      9.01 o 
  -2  14   4        1.00       36.05     17.73 o 
  -1  14   4       11.55       15.83      5.55 o 
   0  14   4        2.10       11.95      6.06 o 
   1  14   4        9.36       30.46      7.55 o 
   2  14   4        0.07        0.90      6.86 o 
   3  14   4        1.60       11.83      7.63 o 
   4  14   4        1.38        0.71      7.27 o 
   5  14   4        0.11       14.09      8.30 o 
  -3  15   4        1.23       29.38     13.20 o 
  -2  15   4        4.99       26.06      9.05 o 
  -1  15   4        7.70       11.90      8.33 o 
   0  15   4        0.71       11.47      7.75 o 
   1  15   4        5.22       17.24      9.04 o 
   2  15   4        8.57       17.19      8.58 o 
 -13   1   5        0.54        6.05      6.88 o 
 -12   1   5        1.10       12.90      6.64 o 
 -11   1   5       37.21       37.35      7.38 o 
 -10   1   5       22.81       20.29      6.35 o 
  -9   1   5       59.13       62.76      7.77 o 
  -8   1   5      104.09       96.37      6.73 o 
  -7   1   5       18.94       15.84      3.49 o 
  -6   1   5        6.48        8.09      2.34 o 
  -5   1   5        6.95       11.85      2.18 o 
  -4   1   5       27.97       38.76      2.95 o 
  -3   1   5      305.52      324.90      5.61 o 
  -2   1   5      399.35      407.68      5.95 o 
  -1   1   5     5466.12     5277.67     26.83 o 
   0   1   5     1540.25     1439.18     11.08 o 
   1   1   5        9.77        8.77      2.72 o 
   2   1   5      411.61      402.11     10.95 o 
   3   1   5      348.34      341.69      7.58 o 
   4   1   5      194.24      186.71      6.32 o 
   5   1   5      140.16      156.61      7.57 o 
   6   1   5      312.20      282.76     10.18 o 
   7   1   5       17.26       17.50      6.35 o 
   8   1   5      767.91      751.14     16.57 o 
   9   1   5        6.26        7.80      7.91 o 
  10   1   5        0.38      -12.35      9.06 o 
  11   1   5        3.00        4.58     13.35 o 
  12   1   5        6.67       -9.58      8.89 o 
  13   1   5        0.20       -3.91     10.17 o 
 -13   2   5        0.18        4.02      7.97 o 
 -12   2   5        2.40        1.87      6.83 o 
 -11   2   5       11.93       22.17      6.68 o 
 -10   2   5      232.12      250.45     12.79 o 
  -9   2   5      162.47      153.83      9.52 o 
  -8   2   5      306.27      296.44     11.39 o 
  -7   2   5       16.04       14.67      4.92 o 
  -6   2   5      209.42      225.85      6.04 o 
  -5   2   5       15.76       24.82      3.10 o 
  -4   2   5      115.14      121.96      4.55 o 
  -3   2   5       21.38       22.99      2.34 o 
  -2   2   5      991.15     1039.21     10.51 o 
  -1   2   5     5697.02     5424.29     32.47 o 
   0   2   5     2122.98     2105.59     19.27 o 
   1   2   5     1071.44     1012.17      9.23 o 
   2   2   5      366.92      374.42      6.68 o 
   3   2   5      206.51      229.53      5.98 o 
   4   2   5      195.75      229.61      6.80 o 
   5   2   5      205.23      217.60      7.37 o 
   6   2   5       27.52       25.60      6.03 o 
   7   2   5        0.33       -1.72      5.91 o 
   8   2   5      126.84      140.78     10.41 o 
   9   2   5      185.89      175.70     11.38 o 
  10   2   5       66.85       50.71      8.42 o 
  11   2   5       37.87       43.79     10.76 o 
  12   2   5        0.12      -11.58      8.44 o 
 -13   3   5        1.83        9.47      7.79 o 
 -12   3   5        0.18        5.02      6.87 o 
 -11   3   5        0.51       14.32      7.13 o 
 -10   3   5       68.43       66.22      9.00 o 
  -9   3   5      286.37      322.86     14.63 o 
  -8   3   5        6.27        3.28      6.21 o 
  -7   3   5      192.04      203.24     10.43 o 
  -6   3   5       28.73       24.19      4.80 o 
  -5   3   5       59.69       81.94      6.37 o 
  -4   3   5      331.10      309.18     10.85 o 
  -3   3   5     3807.39     3696.11     32.45 o 
  -2   3   5      175.52      180.43      5.65 o 
  -1   3   5     1453.12     1452.68     16.70 o 
   0   3   5      117.74      148.32      8.47 o 
   1   3   5       26.34       34.13      3.04 o 
   2   3   5        4.11        1.82      2.91 o 
   3   3   5      434.32      424.38      8.31 o 
   4   3   5      778.09      791.75     11.93 o 
   5   3   5      160.60      165.89      7.15 o 
   6   3   5        0.12        2.45      3.35 o 
   7   3   5      134.15      115.12      9.48 o 
   8   3   5       26.65       16.28      6.89 o 
   9   3   5       51.17       68.06      8.65 o 
  10   3   5        2.17       -8.85      6.77 o 
  11   3   5        6.00       11.05      9.53 o 
  12   3   5        7.89        4.70      9.71 o 
 -13   4   5        8.69        2.63     11.16 o 
 -12   4   5       12.73       16.98      7.67 o 
 -11   4   5        3.66        5.37      6.64 o 
 -10   4   5       11.35       12.17      6.84 o 
  -9   4   5        2.91        7.46      5.70 o 
  -8   4   5        3.00       -1.73      5.12 o 
  -7   4   5       48.84       48.32      8.62 o 
  -6   4   5        7.35        2.21      4.58 o 
  -5   4   5       28.96       27.02      4.87 o 
  -4   4   5       50.23       78.03      6.17 o 
  -3   4   5     1136.95     1121.47     14.86 o 
  -2   4   5      531.12      520.06      9.42 o 
  -1   4   5      163.36      169.90      6.20 o 
   0   4   5     1102.21     1156.73     12.50 o 
   1   4   5     2199.48     2244.79     20.23 o 
   2   4   5     1279.57     1377.79     17.27 o 
   3   4   5      313.00      296.24      8.73 o 
   4   4   5       87.83       93.26      5.82 o 
   5   4   5      575.41      575.00     11.29 o 
   6   4   5       23.98       26.00      4.93 o 
   7   4   5      136.68      145.71     13.21 o 
   8   4   5       23.32       23.81      6.86 o 
   9   4   5        2.62       -0.70      6.35 o 
  10   4   5       29.05       23.88      7.80 o 
  11   4   5        2.74        0.85      8.60 o 
  12   4   5        0.58      -10.47      9.85 o 
 -12   5   5       11.27       15.30      7.90 o 
 -11   5   5        0.00        8.29      6.78 o 
 -10   5   5       40.16       34.78      7.75 o 
  -9   5   5       72.69       77.98      8.79 o 
  -8   5   5       19.72       10.94      6.60 o 
  -7   5   5        0.01       -4.27      5.03 o 
  -6   5   5        2.56        5.71      4.99 o 
  -5   5   5       83.17       77.77      7.19 o 
  -4   5   5        0.01        0.95      2.47 o 
  -3   5   5      160.74      158.57      7.65 o 
  -2   5   5     1392.11     1425.22     17.03 o 
  -1   5   5     1374.13     1413.63     19.42 o 
   0   5   5        0.07       -0.65      2.15 o 
   1   5   5      635.49      662.21     10.67 o 
   2   5   5      195.61      247.57      8.55 o 
   3   5   5      209.82      222.39      8.43 o 
   4   5   5        3.97        5.34      5.90 o 
   5   5   5      117.35      134.30     10.73 o 
   6   5   5      118.90      111.51      7.71 o 
   7   5   5       15.89        9.97      5.34 o 
   8   5   5        6.37        1.45      6.24 o 
   9   5   5       31.33       27.30      7.77 o 
  10   5   5        1.69       -4.47      9.57 o 
  11   5   5        3.91        2.29      7.53 o 
  12   5   5        1.15       -1.14      8.04 o 
 -12   6   5       21.82       27.58      8.43 o 
 -11   6   5        0.71       15.61      8.25 o 
 -10   6   5       21.66       14.45      6.95 o 
  -9   6   5        0.10        9.25      6.01 o 
  -8   6   5       31.54       42.11      8.59 o 
  -7   6   5       21.21       26.38      6.51 o 
  -6   6   5       92.07       97.99      9.48 o 
  -5   6   5       92.72      113.50     15.27 o 
  -4   6   5     1214.24     1170.01     24.12 o 
  -3   6   5       23.67       22.53      4.63 o 
  -2   6   5      102.21      105.20      7.74 o 
  -1   6   5       87.15       99.10      4.60 o 
   0   6   5       31.77       19.03      4.21 o 
   1   6   5       59.25       65.16      4.99 o 
   2   6   5       22.19       22.07      3.66 o 
   3   6   5        2.18        1.50      3.56 o 
   4   6   5      498.16      504.41     12.69 o 
   5   6   5      225.63      225.10     10.23 o 
   6   6   5        7.60        3.13      5.05 o 
   7   6   5        3.16        2.10      5.97 o 
   8   6   5        3.59        8.15      6.59 o 
   9   6   5       14.24       16.64      7.33 o 
  10   6   5        0.88       -0.63      7.03 o 
  11   6   5        0.33      -12.70      7.46 o 
 -12   7   5        0.08       13.88      9.30 o 
 -11   7   5        3.20       11.84      8.49 o 
 -10   7   5        3.47        7.59      6.51 o 
  -9   7   5        3.81        2.93      7.22 o 
  -8   7   5       68.10       77.33     10.47 o 
  -7   7   5      199.83      215.58     12.78 o 
  -6   7   5      239.74      230.42     13.28 o 
  -5   7   5      474.71      463.99     13.86 o 
  -4   7   5       36.27       51.25      6.51 o 
  -3   7   5       29.49       35.81      5.30 o 
  -2   7   5        4.07        0.82      2.90 o 
  -1   7   5        0.02       -1.20      2.08 o 
   0   7   5      743.64      773.50     12.34 o 
   1   7   5        3.64        6.66      2.33 o 
   2   7   5      147.21      161.28      8.08 o 
   3   7   5       16.50        7.01      3.24 o 
   4   7   5      349.90      345.22     11.37 o 
   5   7   5       62.81       53.19      6.91 o 
   6   7   5      453.90      452.26     13.61 o 
   7   7   5        7.41       10.23      6.21 o 
   8   7   5      104.79      111.19     10.29 o 
   9   7   5        8.66       -2.62     11.34 o 
  10   7   5        0.18       -3.29      7.72 o 
  11   7   5        0.18      -10.95      8.60 o 
 -11   8   5       10.95       23.84      8.37 o 
 -10   8   5        8.78       18.41      9.25 o 
  -9   8   5        5.44       20.72      9.10 o 
  -8   8   5        1.64       14.66     10.67 o 
  -7   8   5        6.21        4.64      5.72 o 
  -6   8   5       14.55       17.95      5.70 o 
  -5   8   5        5.81        2.06      4.51 o 
  -4   8   5      380.51      336.30     11.75 o 
  -3   8   5       24.04       23.68      4.93 o 
  -2   8   5      199.74      201.37     12.15 o 
  -1   8   5      157.58      153.43      7.18 o 
   0   8   5      266.33      278.56     10.29 o 
   1   8   5       43.35       63.16      7.18 o 
   2   8   5      159.55      150.15      9.23 o 
   3   8   5       64.96       72.64      7.51 o 
   4   8   5       33.67       22.57      6.77 o 
   5   8   5      161.31      166.20     13.26 o 
   6   8   5       83.16       89.16     13.24 o 
   7   8   5       13.37       17.97      9.52 o 
   8   8   5       18.09       21.13      8.28 o 
   9   8   5        4.01        4.85      7.89 o 
  10   8   5        0.01        3.44      8.53 o 
  11   8   5        0.03        6.75     10.65 o 
 -10   9   5       25.96       33.83     11.58 o 
  -9   9   5        3.02        5.23      8.93 o 
  -8   9   5       31.82       45.53     11.93 o 
  -7   9   5        2.26        6.69      9.71 o 
  -6   9   5       59.56       78.19     12.98 o 
  -5   9   5       61.95       44.55     10.97 o 
  -4   9   5      156.94      144.86     15.49 o 
  -3   9   5       12.84       13.14      5.30 o 
  -2   9   5      313.11      300.49     11.65 o 
  -1   9   5      802.62      772.26     19.82 o 
   0   9   5       13.59       17.66      4.62 o 
   1   9   5        1.81        9.03      4.66 o 
   2   9   5      363.01      340.05     12.10 o 
   3   9   5       43.61       44.89      6.49 o 
   4   9   5      285.49      277.07     11.96 o 
   5   9   5      195.39      213.72     12.30 o 
   6   9   5        3.50        9.36      9.49 o 
   7   9   5       11.84        9.22     14.23 o 
   8   9   5        9.98       14.96      8.49 o 
   9   9   5        0.24       18.37      8.31 o 
  10   9   5        3.24        4.46      9.53 o 
 -10  10   5       10.96       17.07     14.03 o 
  -9  10   5        7.76        7.95     14.82 o 
  -8  10   5        4.74        6.76     43.28 o 
  -7  10   5        1.06        2.64      9.47 o 
  -6  10   5        2.06        9.59      9.32 o 
  -5  10   5        1.72       -3.53      9.14 o 
  -4  10   5        5.37        5.60      8.85 o 
  -3  10   5        0.04        2.10      5.70 o 
  -2  10   5        0.87        2.04      5.44 o 
  -1  10   5      149.75      176.45     11.84 o 
   0  10   5      307.19      290.40     17.51 o 
   1  10   5      342.00      326.87     14.23 o 
   2  10   5       22.60       13.00      5.52 o 
   3  10   5      101.83      107.31     12.85 o 
   4  10   5        3.06        1.72      4.39 o 
   5  10   5        0.10       11.50      6.93 o 
   6  10   5        1.64       -0.08     10.67 o 
   7  10   5       20.57        3.76      9.08 o 
   8  10   5        1.77        0.58      7.38 o 
   9  10   5        1.16        5.06      8.99 o 
  -9  11   5        1.06       12.66     11.09 o 
  -8  11   5       10.40       16.78     14.12 o 
  -7  11   5        2.97       -0.76      9.59 o 
  -6  11   5        1.69        0.20      8.50 o 
  -5  11   5        5.88       11.90      9.78 o 
  -4  11   5       17.65       -7.07     11.06 o 
  -3  11   5       21.62       16.29      6.60 o 
  -2  11   5       78.96       96.96     11.74 o 
  -1  11   5       10.50        3.59      4.78 o 
   0  11   5      196.04      152.89     12.35 o 
   1  11   5       33.26       39.07      7.32 o 
   2  11   5       76.04       84.07      9.70 o 
   3  11   5        8.80       23.54      5.85 o 
   4  11   5       49.03       39.56      9.58 o 
   5  11   5       10.06       16.01      9.67 o 
   6  11   5       33.72       30.03     10.91 o 
   7  11   5        9.09       32.17     25.60 o 
   8  11   5       15.73       17.11     15.03 o 
  -8  12   5        0.31       20.61     14.05 o 
  -7  12   5        4.13        0.28      9.59 o 
  -6  12   5        0.23       12.33     10.03 o 
  -5  12   5        6.17        4.74      9.22 o 
  -4  12   5       55.02       40.30      9.87 o 
  -3  12   5        7.30       11.22     18.95 o 
  -2  12   5        1.19        9.04      6.96 o 
  -1  12   5        5.04        2.27      7.59 o 
   0  12   5       11.01        9.30      5.83 o 
   1  12   5        0.04       -0.13      4.88 o 
   2  12   5        3.29        8.83      5.24 o 
   3  12   5        1.14        1.13      5.96 o 
   4  12   5       41.32       29.88     10.50 o 
   5  12   5       11.95       21.60      8.03 o 
   6  12   5        8.59       23.39      8.07 o 
   7  12   5        0.08       16.19     10.60 o 
  -7  13   5        0.03       15.90     12.09 o 
  -6  13   5        1.96       20.74     11.63 o 
  -5  13   5        7.67       14.08      7.11 o 
  -4  13   5       11.85       27.98      8.36 o 
  -3  13   5       12.20       24.22      9.22 o 
  -2  13   5        2.22        8.67      7.59 o 
  -1  13   5        4.57       17.61      6.54 o 
   0  13   5       36.22       31.70      7.41 o 
   1  13   5        4.45       15.29      6.22 o 
   2  13   5        3.72        6.81      5.51 o 
   3  13   5        2.29       14.43      6.12 o 
   4  13   5        8.55       14.59      8.90 o 
   5  13   5       17.04       28.81      8.62 o 
   6  13   5        8.14       24.87      8.42 o 
  -5  14   5        4.25       14.66      8.14 o 
  -4  14   5       10.16       22.39      8.26 o 
  -3  14   5        4.71        5.39     10.78 o 
  -2  14   5        8.55       21.22     14.97 o 
  -1  14   5        5.05        8.49      6.35 o 
   0  14   5        0.88        1.32      6.78 o 
   1  14   5       10.64       22.83     13.21 o 
   2  14   5        8.66       15.94      6.24 o 
   3  14   5       10.68       18.95      8.50 o 
   4  14   5        1.67       13.70     11.82 o 
  -2  15   5        3.67        9.03     13.12 o 
  -1  15   5       20.30       18.24      8.61 o 
   0  15   5        3.10        6.32      6.71 o 
   1  15   5        0.40       12.71     19.34 o 
 -13   0   6       10.12       23.83      9.96 o 
 -12   0   6       25.48       12.09     13.58 o 
 -11   0   6       79.16       87.55     12.50 o 
 -10   0   6       41.12       34.43      9.23 o 
  -9   0   6       80.64       65.30     13.09 o 
  -8   0   6        5.77        5.68     13.38 o 
  -7   0   6       73.72       61.75      7.09 o 
  -6   0   6        1.33        1.89      4.69 o 
  -5   0   6      541.04      543.03     11.06 o 
  -4   0   6      453.42      498.17     16.62 o 
  -3   0   6       83.29       89.26      4.72 o 
  -2   0   6       89.74      104.83      6.04 o 
  -1   0   6      341.63      365.38      8.40 o 
   0   0   6     2627.51     2543.29     22.15 o 
   1   0   6      233.14      248.10     10.78 o 
   2   0   6       61.69       82.63      5.55 o 
   3   0   6      627.70      677.76     14.07 o 
   4   0   6       16.90       21.29     10.91 o 
   5   0   6       17.37       26.86      8.70 o 
   6   0   6       71.35       95.27     13.44 o 
   7   0   6       60.15       43.70     13.01 o 
   8   0   6        2.31      -11.49     10.31 o 
   9   0   6       57.74       57.40     14.58 o 
  10   0   6      146.48       98.28     28.42 o 
  11   0   6        0.16      -10.18     13.77 o 
  12   0   6        0.57       -8.12     13.03 o 
 -13   1   6        0.00       -4.15      6.71 o 
 -12   1   6       24.99       28.55      7.25 o 
 -11   1   6       54.12       48.02      7.68 o 
 -10   1   6       41.95       52.81      7.28 o 
  -9   1   6        9.95        1.81      4.99 o 
  -8   1   6      122.90      127.06      9.84 o 
  -7   1   6       71.56       81.85      4.75 o 
  -6   1   6        0.00       -1.17      2.07 o 
  -5   1   6      108.62      121.47      4.53 o 
  -4   1   6       69.00       87.97      3.69 o 
  -3   1   6       21.56       17.46      2.84 o 
  -2   1   6      101.13      108.15      3.93 o 
  -1   1   6       89.53       79.35      3.47 o 
   0   1   6        7.50       10.16      2.44 o 
   1   1   6     1016.01      994.57     12.58 o 
   2   1   6      173.91      174.38      6.74 o 
   3   1   6      400.33      399.61      8.70 o 
   4   1   6      259.85      252.24      6.31 o 
   5   1   6      280.44      313.39     17.45 o 
   6   1   6        1.31        0.24      4.97 o 
   7   1   6      169.66      178.81      9.79 o 
   8   1   6        8.97       10.80      7.83 o 
   9   1   6      296.04      270.79     16.70 o 
  10   1   6        0.00        2.32      8.47 o 
  11   1   6        1.48        7.96      9.14 o 
  12   1   6        1.04       -0.54      9.86 o 
 -13   2   6        5.16        4.81      7.92 o 
 -12   2   6        0.00       -0.57      6.79 o 
 -11   2   6       14.40       25.76      8.23 o 
 -10   2   6      123.70      144.29      9.99 o 
  -9   2   6       10.71        3.56      4.15 o 
  -8   2   6        1.73       -0.11      4.12 o 
  -7   2   6        5.17        7.06      3.60 o 
  -6   2   6       90.28       95.11      4.31 o 
  -5   2   6       12.48       15.69      3.79 o 
  -4   2   6     1358.05     1405.54     14.26 o 
  -3   2   6        0.52       -1.16      1.34 o 
  -2   2   6     2908.23     2795.37     21.45 o 
  -1   2   6      265.70      265.99      6.61 o 
   0   2   6      244.02      220.94      4.51 o 
   1   2   6      492.53      461.30      5.67 o 
   2   2   6       18.00       24.61      2.84 o 
   3   2   6      450.25      465.32      8.15 o 
   4   2   6      698.73      730.27     11.04 o 
   5   2   6       69.13       78.47      5.63 o 
   6   2   6       25.82       18.14      5.78 o 
   7   2   6        4.23        3.22      7.99 o 
   8   2   6       78.72       60.70      8.04 o 
   9   2   6       37.71       28.30     12.66 o 
  10   2   6       10.06       15.39     10.13 o 
  11   2   6        1.93      -14.86      8.16 o 
  12   2   6        0.00      -20.13     10.21 o 
 -13   3   6        0.00        6.98      8.04 o 
 -12   3   6        9.86        9.29      7.04 o 
 -11   3   6        1.54        8.41      6.39 o 
 -10   3   6        4.85        4.01      5.99 o 
  -9   3   6      284.73      293.51     11.30 o 
  -8   3   6      143.51      137.38      8.58 o 
  -7   3   6       11.04        8.25      4.40 o 
  -6   3   6       97.77      108.21      8.16 o 
  -5   3   6       49.10       62.26      5.94 o 
  -4   3   6        0.52        0.38      2.62 o 
  -3   3   6      618.45      597.34     10.31 o 
  -2   3   6      584.25      563.77      9.40 o 
  -1   3   6     1991.00     1857.17     49.16 o 
   0   3   6       72.61       72.14      4.42 o 
   1   3   6      823.26      834.60     12.14 o 
   2   3   6       91.87       77.67      5.24 o 
   3   3   6       18.98        7.88      3.12 o 
   4   3   6        0.09        1.46      2.47 o 
   5   3   6      287.09      263.85      8.44 o 
   6   3   6       26.39       28.62      5.04 o 
   7   3   6        2.38        6.71      6.58 o 
   8   3   6        3.98        5.33      6.32 o 
   9   3   6      159.36      160.83     13.06 o 
  10   3   6       31.18       30.07     10.29 o 
  11   3   6        2.60        2.08      9.04 o 
  12   3   6        2.03        1.34     12.24 o 
 -12   4   6        1.45       -0.26      8.23 o 
 -11   4   6        0.49        3.32      6.35 o 
 -10   4   6        0.77       -3.13      6.00 o 
  -9   4   6       11.86        7.98      5.87 o 
  -8   4   6        6.20        3.66      9.30 o 
  -7   4   6       16.07       18.69      6.88 o 
  -6   4   6        0.00        0.32      4.64 o 
  -5   4   6      245.74      256.92      8.51 o 
  -4   4   6       64.93       64.76      5.87 o 
  -3   4   6     1715.47     1682.74     17.72 o 
  -2   4   6      300.14      305.86      8.89 o 
  -1   4   6      446.33      495.91      9.43 o 
   0   4   6       13.69       22.07      3.01 o 
   1   4   6      432.70      402.68      9.09 o 
   2   4   6     1047.99     1152.51     14.35 o 
   3   4   6     1042.66      975.40     13.59 o 
   4   4   6      114.14      139.80      7.12 o 
   5   4   6        1.28        5.07      4.06 o 
   6   4   6      147.07      135.47      8.08 o 
   7   4   6        6.17        6.68      6.15 o 
   8   4   6       68.21       48.79      8.00 o 
   9   4   6       57.74       50.77      9.90 o 
  10   4   6       18.65       22.09     12.33 o 
  11   4   6        3.06        8.58      9.81 o 
  12   4   6        5.18       -8.18     12.10 o 
 -12   5   6        1.91       18.43      9.74 o 
 -11   5   6        0.13        6.41      7.19 o 
 -10   5   6        3.90       13.02      6.60 o 
  -9   5   6       16.83       14.55      6.21 o 
  -8   5   6       29.22       34.05      6.15 o 
  -7   5   6      224.69      234.97     14.86 o 
  -6   5   6       19.80       14.29      5.19 o 
  -5   5   6      419.09      412.06     17.00 o 
  -4   5   6        6.14        2.83      3.45 o 
  -3   5   6       60.43       49.62      4.57 o 
  -2   5   6        6.83        2.14      2.07 o 
  -1   5   6       65.06       75.29      4.60 o 
   0   5   6        1.39        4.90      2.28 o 
   1   5   6       28.99       51.51      4.77 o 
   2   5   6       36.20       49.69      4.83 o 
   3   5   6       57.34       70.66      6.25 o 
   4   5   6      117.89      120.21      9.27 o 
   5   5   6      166.89      169.63      8.62 o 
   6   5   6       55.15       58.64      6.37 o 
   7   5   6      248.60      236.48     10.72 o 
   8   5   6       44.04       55.06      8.18 o 
   9   5   6       17.72       12.76      7.55 o 
  10   5   6        3.36        4.32      7.13 o 
  11   5   6       15.40       19.46      9.60 o 
  12   5   6        2.02       -1.44     14.61 o 
 -12   6   6        1.40       16.16      8.38 o 
 -11   6   6        2.62       -1.49      6.85 o 
 -10   6   6        0.07       10.98      6.72 o 
  -9   6   6        0.28        5.13      5.94 o 
  -8   6   6       68.19       78.61     10.95 o 
  -7   6   6        1.89       -1.21      5.48 o 
  -6   6   6        8.22        5.40      5.28 o 
  -5   6   6        5.11        0.49      5.33 o 
  -4   6   6      401.94      372.23     11.71 o 
  -3   6   6      145.08      156.06      7.98 o 
  -2   6   6       34.34       45.35      4.32 o 
  -1   6   6      321.39      325.79      9.45 o 
   0   6   6        1.05        0.70      2.17 o 
   1   6   6        1.09        2.67      2.97 o 
   2   6   6        2.15        1.90      2.99 o 
   3   6   6        0.91        3.24      3.86 o 
   4   6   6       54.15       65.97      7.02 o 
   5   6   6       53.41       48.52      8.95 o 
   6   6   6      294.01      304.45     10.52 o 
   7   6   6       18.82       15.23      4.85 o 
   8   6   6       59.50       72.73     10.19 o 
   9   6   6        0.82       -6.25      6.52 o 
  10   6   6        9.39       10.34      7.61 o 
  11   6   6        7.17       -3.94     10.88 o 
 -11   7   6        0.02       -2.56      7.16 o 
 -10   7   6        2.90       -1.01      5.61 o 
  -9   7   6        5.50       15.96      8.68 o 
  -8   7   6       46.07       65.18     10.22 o 
  -7   7   6       27.98       43.08      8.14 o 
  -6   7   6        1.84        6.20      4.41 o 
  -5   7   6      418.77      409.07     13.61 o 
  -4   7   6        4.62        5.17      4.97 o 
  -3   7   6        4.33        3.10      3.04 o 
  -2   7   6       45.75       43.56      5.01 o 
  -1   7   6       13.83        8.74      2.63 o 
   0   7   6       26.32       27.55      5.44 o 
   1   7   6        0.35        0.83      2.32 o 
   2   7   6        2.35        2.07      3.61 o 
   3   7   6       86.74       89.44      6.81 o 
   4   7   6      259.05      224.26     11.32 o 
   5   7   6       38.11       44.79      6.40 o 
   6   7   6        1.56       -3.96      3.96 o 
   7   7   6       61.35       47.60      8.44 o 
   8   7   6       13.16        9.53      9.00 o 
   9   7   6        2.48        4.21      7.71 o 
  10   7   6        0.22      -13.09      8.09 o 
  11   7   6        8.13       24.85     11.07 o 
 -11   8   6       13.64       10.33      8.68 o 
 -10   8   6        9.12       21.35      7.88 o 
  -9   8   6        0.01        9.85      7.28 o 
  -8   8   6       16.85       14.91      9.20 o 
  -7   8   6      109.32       96.89     13.05 o 
  -6   8   6       80.89       74.52      8.22 o 
  -5   8   6      116.68      120.96     10.58 o 
  -4   8   6       39.13       51.44      6.72 o 
  -3   8   6       39.68       37.80      5.75 o 
  -2   8   6      487.78      447.69     11.64 o 
  -1   8   6      182.17      164.95      8.12 o 
   0   8   6      200.24      210.99     10.19 o 
   1   8   6      396.69      361.58     14.72 o 
   2   8   6      134.38      126.30      8.84 o 
   3   8   6       90.82       77.00      9.33 o 
   4   8   6       97.85      118.07      9.02 o 
   5   8   6       16.79        7.39      8.22 o 
   6   8   6       43.15       35.74      7.39 o 
   7   8   6       76.65       88.72     10.90 o 
   8   8   6        0.54        2.40      7.77 o 
   9   8   6       10.99       15.10      8.37 o 
  10   8   6        1.43       10.15      9.88 o 
 -10   9   6        0.27       15.78     16.63 o 
  -9   9   6        0.08       -5.88      8.88 o 
  -8   9   6        8.69        5.02      9.18 o 
  -7   9   6        1.85       -1.88     11.11 o 
  -6   9   6       14.16       16.10      9.85 o 
  -5   9   6       23.02       25.90     10.01 o 
  -4   9   6        0.67        1.08      5.67 o 
  -3   9   6       72.35       73.56      8.75 o 
  -2   9   6        0.93       -1.44      3.82 o 
  -1   9   6      116.68      106.57      7.14 o 
   0   9   6        5.26        7.21      4.79 o 
   1   9   6        0.12        6.12      5.85 o 
   2   9   6        0.00        0.21      4.27 o 
   3   9   6        6.09        3.89      4.16 o 
   4   9   6      228.26      261.40     24.83 o 
   5   9   6       41.94       39.33      8.28 o 
   6   9   6        4.57        0.77      9.10 o 
   7   9   6        1.12       -1.59      9.66 o 
   8   9   6        0.01        9.61      9.02 o 
   9   9   6        0.68       12.90     12.30 o 
  10   9   6        2.19        6.75     10.77 o 
  -9  10   6        4.23        5.83     13.00 o 
  -8  10   6        1.42       -1.89     13.87 o 
  -7  10   6        0.39       10.70      9.61 o 
  -6  10   6       50.20       37.79     11.29 o 
  -5  10   6       63.95       36.11     15.14 o 
  -4  10   6        0.02       26.46     12.96 o 
  -3  10   6       18.58       14.75      5.59 o 
  -2  10   6       72.74       54.38      8.48 o 
  -1  10   6        4.84        5.74      4.75 o 
   0  10   6      284.28      301.19     15.18 o 
   1  10   6       54.47       66.13      8.46 o 
   2  10   6        2.66        0.62      4.01 o 
   3  10   6        1.27       10.25      4.89 o 
   4  10   6        0.15       -4.37      4.73 o 
   5  10   6        9.23       15.39      5.47 o 
   6  10   6       17.40        9.22      8.11 o 
   7  10   6       15.22       -1.87     10.20 o 
   8  10   6        0.84       12.10      8.19 o 
   9  10   6        9.65       30.14     16.89 o 
  -9  11   6        3.47       10.68     15.44 o 
  -8  11   6        0.92        6.60     14.49 o 
  -7  11   6        0.00        0.22      8.86 o 
  -6  11   6        5.23        6.77     12.81 o 
  -5  11   6        2.71       24.22     13.09 o 
  -4  11   6       11.14       10.58     11.67 o 
  -3  11   6       81.47       82.70      9.44 o 
  -2  11   6        1.35        2.90      4.87 o 
  -1  11   6        8.61        4.46      5.06 o 
   0  11   6       73.76       67.37      9.00 o 
   1  11   6        3.14        2.16      4.87 o 
   2  11   6       26.73       32.04      7.04 o 
   3  11   6        7.31        8.17      5.27 o 
   4  11   6        5.63        0.71      5.26 o 
   5  11   6       74.81      102.40     14.34 o 
   6  11   6        1.72       17.60      8.48 o 
   7  11   6        0.09       -1.71     14.16 o 
   8  11   6        7.90        8.78     10.68 o 
  -8  12   6        0.09       14.41     15.18 o 
  -7  12   6       16.58        2.63     13.81 o 
  -6  12   6        0.11       -0.26     11.33 o 
  -5  12   6        7.81       28.38     14.02 o 
  -4  12   6        0.85       21.01      8.45 o 
  -3  12   6        8.16       14.61      6.30 o 
  -2  12   6        5.64        8.93      5.67 o 
  -1  12   6        7.45        7.20      6.18 o 
   0  12   6        3.51        8.70      5.52 o 
   1  12   6       20.17       29.84      7.34 o 
   2  12   6        2.32       16.00      8.32 o 
   3  12   6        0.29        9.96      5.42 o 
   4  12   6        2.63       -0.12      7.85 o 
   5  12   6        0.00        7.93      9.54 o 
   6  12   6        0.28       10.18      8.73 o 
   7  12   6        7.60        6.69     21.49 o 
  -6  13   6        9.62       14.88      7.34 o 
  -5  13   6       17.67       42.56     10.61 o 
  -4  13   6       11.02        4.88      7.52 o 
  -3  13   6       12.77        8.35     11.10 o 
  -2  13   6        0.00       10.23      6.55 o 
  -1  13   6        0.38        5.65      5.50 o 
   0  13   6        2.74       -2.29      5.88 o 
   1  13   6        2.20        7.00      5.61 o 
   2  13   6       19.16       25.55      7.49 o 
   3  13   6       65.42       92.12     10.86 o 
   4  13   6       19.46       31.03     12.04 o 
   5  13   6       11.62       12.06      8.10 o 
   6  13   6        0.62       24.07     14.34 o 
  -4  14   6        4.08       16.49      7.66 o 
  -3  14   6       45.42       54.21     16.18 o 
  -2  14   6        0.24       11.12     10.48 o 
  -1  14   6        3.71       18.33      9.89 o 
   0  14   6        0.00       11.09     10.05 o 
   1  14   6        0.67       20.65      7.19 o 
   2  14   6       37.44       50.58     11.34 o 
   3  14   6        3.75       26.26      7.47 o 
   4  14   6        0.50       17.74      8.85 o 
 -13   1   7       13.99       14.76      7.83 o 
 -12   1   7        0.15       -4.26      5.97 o 
 -11   1   7        1.10       17.27      6.38 o 
 -10   1   7       68.18       75.95      8.13 o 
  -9   1   7      173.61      181.19     10.30 o 
  -8   1   7        0.04       -2.71      3.54 o 
  -7   1   7       38.40       52.42      4.32 o 
  -6   1   7      103.20      105.93      5.15 o 
  -5   1   7       26.83       36.12      3.21 o 
  -4   1   7       84.00      102.07      4.32 o 
  -3   1   7      468.14      425.01      6.80 o 
  -2   1   7       41.19       56.21      3.31 o 
  -1   1   7      146.74      165.15      4.42 o 
   0   1   7      194.56      208.16      6.58 o 
   1   1   7      161.46      164.30      6.33 o 
   2   1   7      133.54      138.91      9.34 o 
   3   1   7       36.90       48.13      4.36 o 
   4   1   7       15.37       16.59      5.42 o 
   5   1   7      635.18      673.33     16.04 o 
   6   1   7        3.71        9.39      6.65 o 
   7   1   7        0.55        4.01      8.92 o 
   8   1   7      103.70      115.76     11.53 o 
   9   1   7        2.00        1.56      7.67 o 
  10   1   7       12.89       11.72      9.41 o 
  11   1   7        0.43       -8.21     12.68 o 
  12   1   7        5.69      -10.52     28.47 o 
 -13   2   7        8.84       11.07      8.37 o 
 -12   2   7        0.60        8.20      6.68 o 
 -11   2   7        5.51       -2.34      6.94 o 
 -10   2   7       47.29       50.62      7.49 o 
  -9   2   7        7.44       14.32      5.23 o 
  -8   2   7        1.44        4.17      3.77 o 
  -7   2   7       20.91       20.24      4.18 o 
  -6   2   7      149.49      157.36      6.53 o 
  -5   2   7      812.81      816.47     11.58 o 
  -4   2   7      267.16      260.77      6.46 o 
  -3   2   7      189.31      167.61      6.22 o 
  -2   2   7      135.85      131.50      5.03 o 
  -1   2   7     2776.32     2895.50     22.22 o 
   0   2   7      173.44      160.09      4.72 o 
   1   2   7     2937.64     2853.07     29.92 o 
   2   2   7      172.58      167.42      4.52 o 
   3   2   7     1437.55     1467.74     14.62 o 
   4   2   7      161.43      179.46      6.72 o 
   5   2   7        2.79       -2.36      3.29 o 
   6   2   7       62.79       73.01      7.29 o 
   7   2   7       38.40       19.90      9.66 o 
   8   2   7       79.89       97.78     12.74 o 
   9   2   7       30.48       33.58      9.26 o 
  10   2   7        0.03       -9.90      9.52 o 
  11   2   7        5.43       -5.12      9.81 o 
  12   2   7        6.39      -24.24     22.24 o 
 -12   3   7        0.44       12.66      7.28 o 
 -11   3   7        4.31       24.07      7.34 o 
 -10   3   7        5.12       -2.09      5.48 o 
  -9   3   7       34.89       31.80      5.73 o 
  -8   3   7        7.28        4.02      4.36 o 
  -7   3   7       76.79       96.84      7.75 o 
  -6   3   7       39.62       34.11      6.28 o 
  -5   3   7      350.06      338.03      8.32 o 
  -4   3   7      320.83      306.03      7.79 o 
  -3   3   7      109.38      126.68      4.95 o 
  -2   3   7      942.25      891.24     13.20 o 
  -1   3   7        3.96        8.84      2.76 o 
   0   3   7     1489.68     1543.20     16.48 o 
   1   3   7      237.01      217.75      5.61 o 
   2   3   7       11.48        7.29      2.15 o 
   3   3   7      282.18      261.32      7.28 o 
   4   3   7      207.60      236.34      7.68 o 
   5   3   7        2.73        1.07      3.51 o 
   6   3   7      618.52      560.35     12.13 o 
   7   3   7        2.25        9.20      6.21 o 
   8   3   7       91.68       95.76     11.37 o 
   9   3   7        1.84        7.83      8.41 o 
  10   3   7       35.99       11.19     11.47 o 
  11   3   7        0.71       -1.85     11.14 o 
  12   3   7        2.97      -24.34     26.61 o 
 -12   4   7        0.41        6.17      7.44 o 
 -11   4   7        4.21        8.14      6.80 o 
 -10   4   7        4.09        1.74      5.96 o 
  -9   4   7       83.55       77.86      7.50 o 
  -8   4   7        3.48        7.59      4.33 o 
  -7   4   7        8.16       -0.63      4.31 o 
  -6   4   7        1.63       -1.06      5.35 o 
  -5   4   7        2.41        4.13      3.76 o 
  -4   4   7       16.87       13.65      4.37 o 
  -3   4   7     3504.48     3382.43     27.83 o 
  -2   4   7        9.45        7.83      2.71 o 
  -1   4   7     1520.11     1531.34     21.53 o 
   0   4   7      392.95      387.42      8.72 o 
   1   4   7      478.84      460.75      9.98 o 
   2   4   7        5.14        3.23      2.99 o 
   3   4   7        7.69        7.30      3.48 o 
   4   4   7      154.62      162.30      7.90 o 
   5   4   7       47.09       54.07      5.76 o 
   6   4   7      105.74      102.65      7.61 o 
   7   4   7      456.89      475.48     12.16 o 
   8   4   7        5.02       16.06      8.20 o 
   9   4   7       22.63       19.40      7.82 o 
  10   4   7        5.44        2.52     10.81 o 
  11   4   7       12.90       16.66     12.94 o 
  12   4   7        3.18      -25.36     14.28 o 
 -12   5   7        0.11       -4.34      7.20 o 
 -11   5   7        1.26       17.83      7.50 o 
 -10   5   7        0.71        6.13      5.32 o 
  -9   5   7       19.66       11.81      5.18 o 
  -8   5   7        4.51        3.30      4.37 o 
  -7   5   7      206.97      216.70     12.30 o 
  -6   5   7        1.63       -3.74      4.02 o 
  -5   5   7      533.88      529.01     14.02 o 
  -4   5   7      628.34      630.63     12.78 o 
  -3   5   7       66.86       62.54      5.35 o 
  -2   5   7        7.59       10.72      3.30 o 
  -1   5   7        0.73        4.15      2.37 o 
   0   5   7       68.55       73.99      4.82 o 
   1   5   7      113.14      114.25      6.87 o 
   2   5   7      130.90      150.82      6.95 o 
   3   5   7       12.35        6.15      4.38 o 
   4   5   7       36.69       44.48      5.52 o 
   5   5   7       22.68       11.15      4.73 o 
   6   5   7       51.54       60.54      6.49 o 
   7   5   7      141.27      158.82      9.27 o 
   8   5   7        0.48       -2.66      6.08 o 
   9   5   7        0.09       -4.01      7.62 o 
  10   5   7       19.45       14.52     11.56 o 
  11   5   7        7.40        9.38     12.30 o 
 -12   6   7       14.28       24.18      8.99 o 
 -11   6   7        1.16        9.48      7.26 o 
 -10   6   7        6.61        3.96      5.38 o 
  -9   6   7        5.08       11.58      5.29 o 
  -8   6   7       17.84       19.57      7.25 o 
  -7   6   7       27.72       11.61      5.23 o 
  -6   6   7       16.81        6.75      4.93 o 
  -5   6   7       59.94       65.83      7.27 o 
  -4   6   7       58.15       58.79      6.07 o 
  -3   6   7      390.88      378.92      9.52 o 
  -2   6   7        6.81        4.24      2.89 o 
  -1   6   7       23.15       33.18      3.48 o 
   0   6   7      213.52      199.69      7.07 o 
   1   6   7        0.69       -5.65      2.82 o 
   2   6   7      155.47      157.91      7.53 o 
   3   6   7        0.43       -0.93      3.85 o 
   4   6   7      244.37      230.97     10.74 o 
   5   6   7      365.10      359.67     10.98 o 
   6   6   7      174.42      163.67      9.28 o 
   7   6   7        0.33       -4.43      4.40 o 
   8   6   7       22.28       11.44      7.11 o 
   9   6   7        0.87        3.19      7.54 o 
  10   6   7        0.28       -2.96      8.44 o 
  11   6   7        4.91        2.58     13.14 o 
 -11   7   7        0.32       10.33      6.16 o 
 -10   7   7       14.53       23.08      7.20 o 
  -9   7   7       10.85       15.08      7.55 o 
  -8   7   7        1.38        3.67      7.77 o 
  -7   7   7       24.60       19.96      7.10 o 
  -6   7   7       33.71       28.57      4.56 o 
  -5   7   7        8.22        4.12      4.29 o 
  -4   7   7      122.91      136.12      8.49 o 
  -3   7   7       45.39       46.31      5.13 o 
  -2   7   7      110.86      146.05      7.84 o 
  -1   7   7       27.75       32.24      3.98 o 
   0   7   7        4.04        0.02      3.19 o 
   1   7   7       18.14       12.26      3.86 o 
   2   7   7      170.63      166.98      8.57 o 
   3   7   7      231.34      224.90      9.61 o 
   4   7   7       53.72       48.93      6.82 o 
   5   7   7        0.72        2.74      4.60 o 
   6   7   7       91.32      100.38     12.92 o 
   7   7   7       58.45       74.38      9.13 o 
   8   7   7        9.64       17.19     15.12 o 
   9   7   7        3.07       -0.15      8.64 o 
  10   7   7        0.12       -5.46      9.05 o 
 -11   8   7       21.93       22.16     12.08 o 
 -10   8   7        1.31       14.30      6.93 o 
  -9   8   7        0.15       14.34      7.92 o 
  -8   8   7        0.25        4.47      8.04 o 
  -7   8   7       32.88       21.56      5.43 o 
  -6   8   7        3.48       11.86      5.68 o 
  -5   8   7       25.66       27.08      5.77 o 
  -4   8   7        8.63        4.23      3.98 o 
  -3   8   7        0.01        5.02      3.43 o 
  -2   8   7       11.40       15.50      4.29 o 
  -1   8   7      388.32      342.35     10.60 o 
   0   8   7       56.27       59.58      7.16 o 
   1   8   7       40.71       39.09      9.03 o 
   2   8   7        2.86        8.45      8.95 o 
   3   8   7       30.01       23.87      5.14 o 
   4   8   7        0.00        0.15      3.90 o 
   5   8   7      691.29      680.61     20.80 o 
   6   8   7        9.77       15.52      5.69 o 
   7   8   7        8.61        4.90      7.60 o 
   8   8   7        1.81       -2.50      8.23 o 
   9   8   7        4.74        4.37      9.32 o 
  10   8   7        0.16       -1.77      9.49 o 
 -10   9   7       10.37        8.89     18.85 o 
  -9   9   7        8.67       10.67     14.05 o 
  -8   9   7       16.06        9.20     13.94 o 
  -7   9   7        0.00       -2.05     11.54 o 
  -6   9   7        2.38       11.83      7.27 o 
  -5   9   7       95.22      106.51     10.52 o 
  -4   9   7        0.91       -3.86      4.12 o 
  -3   9   7       22.21       19.84      5.64 o 
  -2   9   7      200.77      199.31      9.05 o 
  -1   9   7       57.43       75.51      6.34 o 
   0   9   7      668.18      675.52     16.89 o 
   1   9   7      115.07      113.47      9.66 o 
   2   9   7       91.90       92.26      8.90 o 
   3   9   7      287.43      288.09     12.17 o 
   4   9   7      303.55      286.43     13.44 o 
   5   9   7        8.40       11.30      4.99 o 
   6   9   7       22.19       11.38     10.37 o 
   7   9   7        0.00        5.16      8.43 o 
   8   9   7        4.19       10.63     10.94 o 
   9   9   7        4.15       -3.00      9.45 o 
  -9  10   7        1.89        9.69     13.81 o 
  -8  10   7        4.13        4.19     16.41 o 
  -7  10   7       13.34        7.90     13.40 o 
  -6  10   7        1.77       -2.81     11.12 o 
  -5  10   7        4.21        6.88     10.12 o 
  -4  10   7       10.35       14.35      6.91 o 
  -3  10   7        0.11        3.86      5.06 o 
  -2  10   7       51.46       52.90      7.58 o 
  -1  10   7       92.91       85.27      9.98 o 
   0  10   7       54.49       59.74      8.12 o 
   1  10   7        2.59        4.50      4.55 o 
   2  10   7       16.48       21.51      7.82 o 
   3  10   7       16.88       15.05      4.93 o 
   4  10   7        3.46        4.18      4.77 o 
   5  10   7      114.50      109.36     12.86 o 
   6  10   7        9.48       10.83     10.77 o 
   7  10   7        0.02       -3.23      8.14 o 
   8  10   7        0.12       -9.36      8.88 o 
   9  10   7       12.51       11.38     10.42 o 
  -8  11   7       29.97       15.17     15.81 o 
  -7  11   7        0.00       13.57     14.02 o 
  -6  11   7        0.08        1.37     11.85 o 
  -5  11   7        5.94       -9.43      7.28 o 
  -4  11   7       16.82       26.26      9.62 o 
  -3  11   7        6.98        7.96      5.58 o 
  -2  11   7        8.67       11.21      5.87 o 
  -1  11   7       41.06       27.71      6.58 o 
   0  11   7        0.40        1.02      4.65 o 
   1  11   7       11.74       19.05      7.46 o 
   2  11   7        0.00        4.79      5.06 o 
   3  11   7        2.59        9.47      5.32 o 
   4  11   7        6.65        6.98      4.78 o 
   5  11   7        2.25       12.39      6.72 o 
   6  11   7       13.76       34.43     22.27 o 
   7  11   7        0.52       -7.44     18.71 o 
   8  11   7        0.66        3.54     13.98 o 
  -7  12   7        0.29        4.88     14.06 o 
  -6  12   7        1.87       -3.25      9.35 o 
  -5  12   7       12.29        8.30      6.98 o 
  -4  12   7       13.63       27.80      7.71 o 
  -3  12   7       27.44       23.87      6.78 o 
  -2  12   7        0.05        1.01      5.93 o 
  -1  12   7       32.60       41.53     11.24 o 
   0  12   7        2.46       15.35      5.59 o 
   1  12   7        0.36        9.38      5.57 o 
   2  12   7        0.17        9.41      6.35 o 
   3  12   7        5.20       19.32      6.23 o 
   4  12   7        0.03        3.07      6.67 o 
   5  12   7       29.12       35.82     20.54 o 
   6  12   7        0.37       23.40     20.78 o 
   7  12   7        5.14       37.62     24.45 o 
  -6  13   7        2.02        2.06      7.35 o 
  -5  13   7       13.93       18.33      7.76 o 
  -4  13   7        3.21       20.13     13.05 o 
  -3  13   7       10.31       14.83      6.77 o 
  -2  13   7        1.52        7.46      7.74 o 
  -1  13   7        0.01       12.22      6.16 o 
   0  13   7        2.05       21.99     10.55 o 
   1  13   7        0.92       14.95      7.48 o 
   2  13   7        0.10        6.40      5.47 o 
   3  13   7       14.71       26.41      6.72 o 
   4  13   7        0.00        1.03     11.16 o 
   5  13   7        4.08        8.97     13.45 o 
  -4  14   7       11.31       16.12      7.56 o 
  -3  14   7       82.87       91.77     12.92 o 
  -2  14   7        8.45       10.61      6.52 o 
  -1  14   7       21.77       14.59      6.66 o 
   0  14   7        3.27       12.08      6.10 o 
   1  14   7       14.39       28.80      7.18 o 
   2  14   7        1.95        5.63      7.95 o 
   3  14   7        2.80        7.46     11.28 o 
 -12   0   8      143.65      153.67     40.81 o 
 -11   0   8        0.92       -2.56      5.16 o 
 -10   0   8        4.81       16.93      9.53 o 
  -9   0   8       21.82       14.38      9.23 o 
  -8   0   8       34.23       31.19      8.35 o 
  -7   0   8      148.40      140.59      8.88 o 
  -6   0   8      220.95      233.06      9.42 o 
  -5   0   8      164.00      151.52      8.11 o 
  -4   0   8      733.80      711.56     28.29 o 
  -3   0   8      715.18      661.22     11.24 o 
  -2   0   8       27.07       27.81      2.95 o 
  -1   0   8      397.54      426.19     15.25 o 
   0   0   8     1083.73     1117.09     16.41 o 
   1   0   8     2655.21     2552.58     42.01 o 
   2   0   8      231.67      207.58     12.50 o 
   3   0   8      501.39      514.76     12.11 o 
   4   0   8       96.07       98.63     15.62 o 
   5   0   8      266.08      264.34     16.24 o 
   6   0   8      260.28      268.13     24.84 o 
   7   0   8      176.95      171.39     17.72 o 
   8   0   8        7.69       -5.01      9.45 o 
   9   0   8       14.77       18.74     19.09 o 
  10   0   8        0.34        7.91     18.96 o 
  11   0   8        3.51      -32.77     16.39 o 
  12   0   8        0.02       26.64     21.80 o 
 -12   1   8        1.02       16.30      6.86 o 
 -11   1   8      103.44      131.24     10.78 o 
 -10   1   8       31.55       22.12      9.14 o 
  -9   1   8       40.33       54.59      6.84 o 
  -8   1   8       22.08       21.73      4.23 o 
  -7   1   8       70.39       68.41      5.66 o 
  -6   1   8        4.84        2.54      2.41 o 
  -5   1   8       92.66      104.29      4.91 o 
  -4   1   8        0.01        0.74      2.02 o 
  -3   1   8        0.09       -0.64      1.60 o 
  -2   1   8        0.02       -0.08      1.55 o 
  -1   1   8      385.91      398.00      7.94 o 
   0   1   8      149.12      138.95      8.70 o 
   1   1   8      712.01      696.32     11.34 o 
   2   1   8       26.00       23.83      3.46 o 
   3   1   8       34.38       31.95      4.58 o 
   4   1   8       12.48       11.75      3.60 o 
   5   1   8      125.99      125.37     11.79 o 
   6   1   8       53.49       60.96      8.66 o 
   7   1   8        9.27       22.06      7.56 o 
   8   1   8        4.24        8.39      7.37 o 
   9   1   8       16.35       26.07     11.17 o 
  10   1   8        1.35       11.20     14.41 o 
  11   1   8        4.13        8.93     13.60 o 
  12   1   8        0.02        2.64     35.65 o 
 -12   2   8        0.15        7.50     11.75 o 
 -11   2   8        6.08        6.60      5.51 o 
 -10   2   8       57.79       61.93      7.64 o 
  -9   2   8        8.59        6.32      5.72 o 
  -8   2   8        8.08       11.16      3.87 o 
  -7   2   8        0.04       -1.32      4.37 o 
  -6   2   8        0.08       -1.67      2.24 o 
  -5   2   8       98.79       94.48      5.62 o 
  -4   2   8      471.80      452.84      8.36 o 
  -3   2   8       49.37       55.66      4.15 o 
  -2   2   8        0.01        2.64      2.01 o 
  -1   2   8      181.27      187.33      6.18 o 
   0   2   8       84.69       97.19      4.15 o 
   1   2   8       30.16       31.00      4.23 o 
   2   2   8       25.60       12.43      3.83 o 
   3   2   8        2.14        2.91      2.86 o 
   4   2   8       42.83       47.38      6.23 o 
   5   2   8      169.62      172.66      9.57 o 
   6   2   8      219.00      209.23     13.02 o 
   7   2   8        1.03        2.87      6.85 o 
   8   2   8       36.98       45.65     17.00 o 
   9   2   8       44.09       58.91     20.91 o 
  10   2   8        0.73        7.08     21.83 o 
  11   2   8        0.26       -7.16     12.48 o 
  12   2   8        0.79       -6.73     13.93 o 
 -12   3   8        0.43       -1.09      7.09 o 
 -11   3   8        0.05        5.20      5.98 o 
 -10   3   8        0.00        5.02      6.07 o 
  -9   3   8       47.30       40.38      6.98 o 
  -8   3   8      305.96      313.62     12.79 o 
  -7   3   8        5.62        2.01      3.82 o 
  -6   3   8        6.62        9.45      4.30 o 
  -5   3   8      167.43      173.18      9.65 o 
  -4   3   8       39.41       41.57      3.94 o 
  -3   3   8      464.04      434.27      9.21 o 
  -2   3   8      909.09      888.08     12.82 o 
  -1   3   8       21.44       21.78      2.76 o 
   0   3   8     2691.84     2643.09     19.77 o 
   1   3   8     2210.06     2132.07     17.98 o 
   2   3   8      349.87      387.69      7.18 o 
   3   3   8       92.60      106.09      5.65 o 
   4   3   8        3.17        1.15      3.44 o 
   5   3   8      214.46      212.68      8.13 o 
   6   3   8      241.37      231.10     13.18 o 
   7   3   8        0.18        4.25      7.05 o 
   8   3   8      144.54      138.95     16.02 o 
   9   3   8       64.53       77.74     16.34 o 
  10   3   8        1.26      -15.62     12.70 o 
  11   3   8        1.16       -9.00     14.80 o 
 -12   4   8        0.03        8.94      7.27 o 
 -11   4   8        0.19       -0.10      7.74 o 
 -10   4   8        0.06        0.76      5.60 o 
  -9   4   8       19.40       13.70      4.99 o 
  -8   4   8       64.87       56.91      6.28 o 
  -7   4   8       23.37       15.48      5.17 o 
  -6   4   8       77.47       87.58      7.98 o 
  -5   4   8       15.32        7.97      6.99 o 
  -4   4   8      121.59      117.12      7.06 o 
  -3   4   8      143.62      163.05      7.33 o 
  -2   4   8      747.47      698.95     14.37 o 
  -1   4   8        0.78        1.84      2.72 o 
   0   4   8       78.79       80.91      5.48 o 
   1   4   8       20.28       31.38      3.68 o 
   2   4   8      441.86      480.83      9.72 o 
   3   4   8      208.46      211.36      6.74 o 
   4   4   8       32.69       49.73      5.32 o 
   5   4   8      234.82      231.65     14.38 o 
   6   4   8      101.19      104.56      7.60 o 
   7   4   8       14.11        7.79      4.35 o 
   8   4   8       52.51       67.40     13.36 o 
   9   4   8        3.03      -10.79     10.01 o 
  10   4   8        4.55        8.22     14.46 o 
  11   4   8        0.09      -19.64     13.88 o 
 -12   5   8        6.53       20.60      8.41 o 
 -11   5   8        3.85        9.30      8.97 o 
 -10   5   8        0.01        1.77      4.98 o 
  -9   5   8       54.70       53.16      6.69 o 
  -8   5   8       24.15       30.34      5.44 o 
  -7   5   8        0.56        5.40      4.47 o 
  -6   5   8        1.63       -2.43      4.18 o 
  -5   5   8       18.15       21.04      5.18 o 
  -4   5   8       94.29      105.21     10.81 o 
  -3   5   8      343.63      306.48      9.57 o 
  -2   5   8       46.47       38.64      4.57 o 
  -1   5   8       32.77       32.62      5.13 o 
   0   5   8       69.12       70.67      4.96 o 
   1   5   8       78.88       83.17      6.36 o 
   2   5   8       27.95       32.12      4.75 o 
   3   5   8       56.50       59.04      4.77 o 
   4   5   8      141.75      148.27      8.18 o 
   5   5   8       36.00       29.66      5.68 o 
   6   5   8        2.58        2.26      4.27 o 
   7   5   8       23.67       33.41      6.90 o 
   8   5   8       19.86        6.32     12.18 o 
   9   5   8        6.79       -5.50      9.86 o 
  10   5   8        5.71       -6.00     12.79 o 
  11   5   8        4.68       -0.25     15.62 o 
 -11   6   8        0.11        8.53      7.47 o 
 -10   6   8        7.91        7.84      7.79 o 
  -9   6   8        1.75        2.27      4.69 o 
  -8   6   8       62.77       56.83      7.97 o 
  -7   6   8       85.13       83.86      8.64 o 
  -6   6   8       38.45       35.61      6.22 o 
  -5   6   8       20.86       18.84      6.45 o 
  -4   6   8      494.65      466.96     13.47 o 
  -3   6   8      165.24      192.90      8.38 o 
  -2   6   8        7.71        6.87      3.36 o 
  -1   6   8       52.58       68.72      6.65 o 
   0   6   8        0.32        0.77      2.52 o 
   1   6   8        3.25        5.58      4.01 o 
   2   6   8        2.66        2.33      5.80 o 
   3   6   8        1.70        3.62      5.38 o 
   4   6   8       25.05       35.62      5.63 o 
   5   6   8      309.57      314.02     11.11 o 
   6   6   8       50.84       39.15      6.46 o 
   7   6   8       30.62       24.86      5.64 o 
   8   6   8        8.90       22.75      8.18 o 
   9   6   8        0.29        3.82      7.90 o 
  10   6   8       11.74        2.19     11.80 o 
  11   6   8       11.93       15.38     19.10 o 
 -11   7   8        8.24       26.62      8.06 o 
 -10   7   8        0.23       10.91      7.39 o 
  -9   7   8        1.04       -1.01      7.66 o 
  -8   7   8        0.07        7.72      6.74 o 
  -7   7   8       80.87       85.30      8.55 o 
  -6   7   8        8.09        2.62      4.12 o 
  -5   7   8      254.20      252.90     13.13 o 
  -4   7   8      517.45      486.79     12.65 o 
  -3   7   8      207.15      197.98      9.66 o 
  -2   7   8        8.17       13.69      4.97 o 
  -1   7   8      233.83      227.16      8.66 o 
   0   7   8        4.32        9.71      3.44 o 
   1   7   8      105.13      113.39      6.95 o 
   2   7   8        0.10       -3.59      3.72 o 
   3   7   8        3.76        4.87      3.59 o 
   4   7   8      189.74      236.66     11.85 o 
   5   7   8       83.62       87.07      7.28 o 
   6   7   8       69.17       76.29      7.84 o 
   7   7   8       10.31       14.52      8.62 o 
   8   7   8        0.10      -12.18      7.74 o 
   9   7   8        9.15        4.18      9.06 o 
  10   7   8       14.46       -1.52     24.21 o 
 -10   8   8        2.94        5.03      6.68 o 
  -9   8   8        6.08       15.39      6.76 o 
  -8   8   8        6.10       10.19      5.66 o 
  -7   8   8        6.20       10.81      4.03 o 
  -6   8   8       21.27       26.84      7.10 o 
  -5   8   8       37.51       47.14      6.56 o 
  -4   8   8       51.61       49.50      7.35 o 
  -3   8   8       21.87       21.61      4.37 o 
  -2   8   8      398.77      380.16     11.65 o 
  -1   8   8      113.23      120.08      7.70 o 
   0   8   8       79.02       87.43      8.30 o 
   1   8   8      274.47      242.91     15.12 o 
   2   8   8        7.35        6.13      4.71 o 
   3   8   8        2.17       -0.17      4.28 o 
   4   8   8       68.86       79.09      7.78 o 
   5   8   8      239.03      218.65     16.07 o 
   6   8   8       27.77       29.86      7.75 o 
   7   8   8        1.92       -6.14      8.09 o 
   8   8   8        2.81        3.91      8.69 o 
   9   8   8       17.45       19.37     10.33 o 
  10   8   8        0.61       11.54     10.71 o 
 -10   9   8        0.77      -16.27      8.14 o 
  -9   9   8       12.05        3.96     11.74 o 
  -8   9   8        0.02      -14.30      7.15 o 
  -7   9   8       24.74       11.72      9.21 o 
  -6   9   8       72.34       80.26     10.20 o 
  -5   9   8        6.48        8.80      5.29 o 
  -4   9   8        2.49        3.53      4.12 o 
  -3   9   8        0.32        3.21      4.04 o 
  -2   9   8        0.05        7.84      4.49 o 
  -1   9   8       13.05       11.93      4.09 o 
   0   9   8       60.89       56.62      6.57 o 
   1   9   8       33.12       65.50      8.09 o 
   2   9   8       76.71       89.03      8.96 o 
   3   9   8        2.35        8.41      4.33 o 
   4   9   8       31.45       39.18      7.62 o 
   5   9   8        1.77       -3.27      5.72 o 
   6   9   8        9.72       18.21      8.96 o 
   7   9   8        3.48       -0.36     10.60 o 
   8   9   8        0.92        4.48     15.16 o 
   9   9   8        0.75       -2.38     13.14 o 
  -9  10   8        8.03        8.84     10.07 o 
  -8  10   8       19.09       -2.05     14.22 o 
  -7  10   8        0.82       -5.16      7.14 o 
  -6  10   8       29.97       14.41      9.10 o 
  -5  10   8        4.06       15.45     10.61 o 
  -4  10   8       41.54       49.83      9.65 o 
  -3  10   8       15.17       17.79      5.75 o 
  -2  10   8        9.86       21.21      6.07 o 
  -1  10   8        0.00        5.91      4.94 o 
   0  10   8       76.01       58.84      8.15 o 
   1  10   8       55.39       39.43      6.81 o 
   2  10   8        0.02        2.33      4.39 o 
   3  10   8       12.84       17.66      5.44 o 
   4  10   8       62.76       76.47     10.72 o 
   5  10   8        0.31        7.40      6.56 o 
   6  10   8        7.40        5.14     14.21 o 
   7  10   8        0.07        9.60      9.17 o 
   8  10   8        3.54        7.00      9.91 o 
  -8  11   8        0.24        2.28     12.45 o 
  -7  11   8        2.53        3.38      9.54 o 
  -6  11   8        2.01        8.84      8.80 o 
  -5  11   8        9.21        5.95     11.04 o 
  -4  11   8       35.13       31.37      7.46 o 
  -3  11   8       15.85       15.57      6.40 o 
  -2  11   8        8.79        9.98      5.44 o 
  -1  11   8        4.28       -0.58      4.98 o 
   0  11   8        0.95        5.30      5.76 o 
   1  11   8        6.85       11.31      5.09 o 
   2  11   8       14.51       19.24      6.92 o 
   3  11   8        0.59       23.66      8.42 o 
   4  11   8       13.00       19.79      8.62 o 
   5  11   8       18.54       19.48     15.70 o 
   6  11   8        0.04        7.43     16.24 o 
   7  11   8        3.98       14.28     11.63 o 
  -7  12   8        3.30       13.37     10.20 o 
  -6  12   8        0.02       -3.61      8.32 o 
  -5  12   8        0.45        3.24      6.66 o 
  -4  12   8       30.37       32.80      8.49 o 
  -3  12   8        2.51       14.03      6.07 o 
  -2  12   8        2.04        6.04      9.30 o 
  -1  12   8       66.89       78.96      9.72 o 
   0  12   8        4.06        2.77      5.86 o 
   1  12   8        1.98       10.73      5.64 o 
   2  12   8       12.54       13.50      7.43 o 
   3  12   8       29.15       24.81      8.28 o 
   4  12   8        1.56       20.97      9.17 o 
   5  12   8        4.51       38.54     20.26 o 
   6  12   8        0.17       28.21     20.57 o 
  -5  13   8        0.03        8.17      7.46 o 
  -4  13   8       49.23       61.46     13.25 o 
  -3  13   8       18.86       25.66      7.12 o 
  -2  13   8        4.51       13.99      6.15 o 
  -1  13   8        2.11       19.17      6.48 o 
   0  13   8       14.79       29.14      7.47 o 
   1  13   8        2.54        9.15      7.45 o 
   2  13   8        0.24       14.92      9.95 o 
   3  13   8        5.53       11.17      7.64 o 
   4  13   8       14.59       43.57     15.15 o 
  -3  14   8        0.15       15.78     10.21 o 
  -2  14   8        3.13        9.07      7.46 o 
  -1  14   8        0.07       14.10      7.63 o 
   0  14   8        5.40        7.55      8.62 o 
   1  14   8       27.60       36.15      9.77 o 
   2  14   8        8.65       19.32      9.00 o 
 -12   1   9        1.23        0.61      6.10 o 
 -11   1   9       29.33       32.07      7.04 o 
 -10   1   9        1.64        4.91      7.78 o 
  -9   1   9        1.32        0.29      4.28 o 
  -8   1   9        6.26        8.81      4.21 o 
  -7   1   9       49.89       51.66      5.27 o 
  -6   1   9       13.14       17.30      3.12 o 
  -5   1   9       29.88       26.85      3.42 o 
  -4   1   9       70.56       74.58      4.74 o 
  -3   1   9       68.11       71.60      4.31 o 
  -2   1   9       54.33       64.12      3.85 o 
  -1   1   9      333.60      338.19      9.50 o 
   0   1   9      120.45      120.73      5.12 o 
   1   1   9      537.04      511.78     16.85 o 
   2   1   9      181.19      181.57      7.61 o 
   3   1   9        0.00       -3.16      3.66 o 
   4   1   9      169.93      168.76      8.02 o 
   5   1   9        0.48        6.38      6.27 o 
   6   1   9      142.84      137.45     13.38 o 
   7   1   9        0.40       10.70     11.63 o 
   8   1   9      110.35      132.89     27.69 o 
   9   1   9       13.09       37.85     15.55 o 
  10   1   9       22.84       -0.74     13.38 o 
  11   1   9        0.71      -19.92     11.55 o 
 -12   2   9        9.45        4.67      7.12 o 
 -11   2   9        1.11       12.43      6.22 o 
 -10   2   9       18.83       15.24      5.87 o 
  -9   2   9        1.78       -1.12      6.58 o 
  -8   2   9      179.92      190.94      8.82 o 
  -7   2   9        2.67        2.19      3.35 o 
  -6   2   9       10.16        4.56      3.07 o 
  -5   2   9       15.79       12.84      3.65 o 
  -4   2   9        0.56       -3.37      1.68 o 
  -3   2   9        9.37        8.30      2.50 o 
  -2   2   9      105.89      117.29      6.51 o 
  -1   2   9      123.14      145.46      6.09 o 
   0   2   9      373.43      366.10     10.37 o 
   1   2   9       20.71       26.57      6.13 o 
   2   2   9       20.43       20.50      4.79 o 
   3   2   9       15.37        8.22      5.47 o 
   4   2   9     1094.65     1051.24     24.95 o 
   5   2   9      106.95      109.21     10.05 o 
   6   2   9        0.14      -13.46      8.05 o 
   7   2   9       29.31       27.51     12.59 o 
   8   2   9      132.79      159.03     21.03 o 
   9   2   9        5.86       -5.69     11.44 o 
  10   2   9        8.00        5.10     13.71 o 
  11   2   9        0.82       20.80     15.42 o 
 -12   3   9        0.01        5.03     12.02 o 
 -11   3   9        3.40       -0.78      5.84 o 
 -10   3   9        0.25        7.92      5.90 o 
  -9   3   9        7.69        9.01      4.38 o 
  -8   3   9       47.31       48.69      5.86 o 
  -7   3   9       12.70       10.06      3.85 o 
  -6   3   9      107.29      107.50      8.48 o 
  -5   3   9       23.62       24.36      5.23 o 
  -4   3   9       53.63       46.28      4.49 o 
  -3   3   9      140.40      148.55      6.31 o 
  -2   3   9       64.60       62.40      4.55 o 
  -1   3   9       11.20        9.58      3.36 o 
   0   3   9       35.93       27.43      3.66 o 
   1   3   9      208.72      225.86     14.72 o 
   2   3   9      180.90      173.66     10.29 o 
   3   3   9      181.52      216.12     11.57 o 
   4   3   9       66.21       58.86      8.71 o 
   5   3   9       80.17       73.70      9.10 o 
   6   3   9       13.61        9.20      5.85 o 
   7   3   9      221.25      217.31     17.80 o 
   8   3   9       41.25       48.54     16.38 o 
   9   3   9        0.11        5.18     13.61 o 
  10   3   9        3.56      -15.35     23.68 o 
  11   3   9        9.78        1.67     15.36 o 
 -12   4   9        1.18       16.91     12.92 o 
 -11   4   9        2.19       14.67      9.81 o 
 -10   4   9        0.28        7.64      5.83 o 
  -9   4   9        2.17        6.64      4.55 o 
  -8   4   9      123.20      120.30      8.01 o 
  -7   4   9        1.66       -2.24      3.72 o 
  -6   4   9       10.41        5.66      4.38 o 
  -5   4   9       14.70       14.29      6.00 o 
  -4   4   9       28.78       22.95      4.33 o 
  -3   4   9        2.94        0.54      3.07 o 
  -2   4   9       79.81       84.89      5.80 o 
  -1   4   9        6.72        6.91      3.28 o 
   0   4   9      475.55      488.47      8.15 o 
   1   4   9        0.00        0.43      2.39 o 
   2   4   9       45.10       61.44      4.56 o 
   3   4   9       52.57       49.05      5.75 o 
   4   4   9       13.88       23.47      5.00 o 
   5   4   9        3.09        1.36      5.04 o 
   6   4   9      440.41      422.82     16.94 o 
   7   4   9        5.50       12.42      7.46 o 
   8   4   9        7.28      -15.30     17.20 o 
   9   4   9        0.07       19.48     14.56 o 
  10   4   9       39.19       57.07     18.47 o 
  11   4   9        0.01        4.91     14.38 o 
 -11   5   9        0.39        5.54      6.70 o 
 -10   5   9        4.22       20.24      6.06 o 
  -9   5   9        0.78        4.55      4.95 o 
  -8   5   9       32.67       22.21      5.97 o 
  -7   5   9       23.55       25.62      5.65 o 
  -6   5   9       95.79      105.77      8.90 o 
  -5   5   9        0.84       -0.72      3.48 o 
  -4   5   9      820.57      745.20     15.16 o 
  -3   5   9      114.11      126.19      7.26 o 
  -2   5   9        0.36        2.03      3.17 o 
  -1   5   9      177.19      184.84      7.66 o 
   0   5   9        1.97        1.61      2.91 o 
   1   5   9        0.65        6.87      5.09 o 
   2   5   9        2.58        3.47      3.18 o 
   3   5   9       10.62       10.03      5.61 o 
   4   5   9        1.19       -6.70      4.15 o 
   5   5   9       11.97       12.35      4.93 o 
   6   5   9       16.03       14.13      5.19 o 
   7   5   9       65.97       74.77     11.35 o 
   8   5   9       51.41       89.83     14.70 o 
   9   5   9        9.78       21.45     13.86 o 
  10   5   9        1.52       -9.81     19.61 o 
 -11   6   9        1.89       21.21      8.57 o 
 -10   6   9        4.58       13.70      5.19 o 
  -9   6   9        8.45       10.28      5.51 o 
  -8   6   9        0.59        4.56      4.95 o 
  -7   6   9        1.54        4.49      4.48 o 
  -6   6   9        4.13       -0.51      3.92 o 
  -5   6   9       19.75       25.14      5.68 o 
  -4   6   9      506.50      462.50     20.57 o 
  -3   6   9      199.75      226.00      9.43 o 
  -2   6   9       11.95       18.58      4.38 o 
  -1   6   9        1.37        2.09      2.54 o 
   0   6   9        5.75        1.46      2.77 o 
   1   6   9        5.88        7.51      4.07 o 
   2   6   9      152.05      168.50      8.97 o 
   3   6   9       84.36       75.61      7.12 o 
   4   6   9      478.94      442.04     12.40 o 
   5   6   9       29.13       27.26      5.68 o 
   6   6   9        2.83       -1.67      4.60 o 
   7   6   9        6.08       14.34      7.59 o 
   8   6   9        0.03      -16.49      8.96 o 
   9   6   9       11.74       39.75     15.80 o 
  10   6   9        3.23      -20.46     13.62 o 
 -10   7   9        7.36       17.03      8.00 o 
  -9   7   9        0.33        7.69      5.67 o 
  -8   7   9       35.71       29.99      7.11 o 
  -7   7   9       16.54       13.03      5.26 o 
  -6   7   9        0.38       -1.20      6.18 o 
  -5   7   9        0.16        2.35      4.70 o 
  -4   7   9       14.56       13.61      3.89 o 
  -3   7   9       43.40       31.49      5.10 o 
  -2   7   9      504.28      511.40     11.65 o 
  -1   7   9       13.63       11.02      3.68 o 
   0   7   9      150.81      169.44      7.82 o 
   1   7   9      114.55      101.64      7.01 o 
   2   7   9       14.83       13.22      5.57 o 
   3   7   9       66.35       57.77      7.81 o 
   4   7   9        4.19        8.94      4.57 o 
   5   7   9       93.78       99.89      8.39 o 
   6   7   9        4.61        6.06     10.90 o 
   7   7   9       10.14        4.91      6.20 o 
   8   7   9        0.01       21.10      9.26 o 
   9   7   9        0.03        3.63     20.69 o 
  10   7   9        0.21       15.04     24.27 o 
 -10   8   9        0.34        5.87     10.45 o 
  -9   8   9        0.02       -0.37      8.11 o 
  -8   8   9        0.53       10.35      5.89 o 
  -7   8   9        4.82       15.67      5.98 o 
  -6   8   9        0.00       10.08      4.91 o 
  -5   8   9        1.57        6.04      6.36 o 
  -4   8   9       71.51       69.80      8.81 o 
  -3   8   9        4.27        6.13      3.64 o 
  -2   8   9      524.18      531.30     13.78 o 
  -1   8   9        1.12        4.11      3.21 o 
   0   8   9        0.90       -0.77      4.62 o 
   1   8   9       33.36       35.60      6.48 o 
   2   8   9       14.64       13.33      5.92 o 
   3   8   9        2.97        1.58      5.42 o 
   4   8   9        0.59       -1.12      5.68 o 
   5   8   9        1.58        0.24      5.03 o 
   6   8   9       22.96       25.88      7.00 o 
   7   8   9        1.93        9.07      8.90 o 
   8   8   9        0.22       13.32      9.23 o 
   9   8   9        3.88      -29.87     17.69 o 
  -9   9   9       11.36        1.90     10.24 o 
  -8   9   9        8.40       23.25      9.47 o 
  -7   9   9        0.01        7.30      6.12 o 
  -6   9   9        4.95       -0.55      8.60 o 
  -5   9   9        0.14        7.66      5.38 o 
  -4   9   9       31.29       40.38      6.85 o 
  -3   9   9       14.04       17.48      4.67 o 
  -2   9   9        0.14        2.11      3.68 o 
  -1   9   9      190.01      171.61      9.42 o 
   0   9   9       72.29       65.89      8.33 o 
   1   9   9       37.06       42.48      7.21 o 
   2   9   9        3.30        4.59      5.73 o 
   3   9   9       55.25       41.92      8.21 o 
   4   9   9       56.93       45.69      9.65 o 
   5   9   9      184.77      168.30     12.17 o 
   6   9   9        0.05        2.75      5.43 o 
   7   9   9        2.35        1.34      8.70 o 
   8   9   9        1.06        3.21      9.70 o 
  -8  10   9        2.11        8.06      8.92 o 
  -7  10   9        1.43        4.29      8.05 o 
  -6  10   9        0.93        1.78     12.44 o 
  -5  10   9       12.12       27.71      9.47 o 
  -4  10   9       16.78       27.42      7.57 o 
  -3  10   9        5.06       10.18      5.75 o 
  -2  10   9        0.70        1.78      5.59 o 
  -1  10   9       38.10       41.57      7.18 o 
   0  10   9       90.33       99.51      9.32 o 
   1  10   9        2.41       -2.10      5.20 o 
   2  10   9       90.21      105.94     12.18 o 
   3  10   9       12.66       17.99      7.75 o 
   4  10   9       12.55        7.79      6.40 o 
   5  10   9       13.22       23.99      9.19 o 
   6  10   9        0.28       13.36      9.00 o 
   7  10   9        0.55       -8.19     13.95 o 
   8  10   9        1.63       19.16     10.68 o 
  -7  11   9        7.46        7.07      9.00 o 
  -6  11   9        0.51       12.16      9.57 o 
  -5  11   9        7.04       -4.12      7.77 o 
  -4  11   9        1.41        0.88      5.31 o 
  -3  11   9        7.58       15.17      6.09 o 
  -2  11   9       12.94       13.40      5.98 o 
  -1  11   9        1.77        9.71      5.64 o 
   0  11   9       52.52       35.62     12.33 o 
   1  11   9        9.54        6.96      6.35 o 
   2  11   9       58.82       52.74     11.45 o 
   3  11   9       48.45       56.99     27.51 o 
   4  11   9        4.23       11.09      7.35 o 
   5  11   9       11.84       41.95     18.80 o 
   6  11   9        6.04       37.37     12.32 o 
   7  11   9        1.18       41.65     13.68 o 
  -6  12   9        7.22        1.18      8.45 o 
  -5  12   9        0.93        9.92      7.02 o 
  -4  12   9       24.39       23.46      7.04 o 
  -3  12   9        3.30        2.47      5.74 o 
  -2  12   9        9.48       10.45      6.11 o 
  -1  12   9        3.74        3.17      7.41 o 
   0  12   9        1.12        3.71      6.40 o 
   1  12   9       10.84        9.94      8.36 o 
   2  12   9        0.13        2.96      8.25 o 
   3  12   9        6.97       14.10      7.61 o 
   4  12   9       67.57       68.56     13.29 o 
   5  12   9        4.02       39.20     18.51 o 
  -4  13   9       11.82       23.14      8.45 o 
  -3  13   9        2.80       13.50      9.42 o 
  -2  13   9       16.52       26.91      8.53 o 
  -1  13   9        5.14        5.97      6.58 o 
   0  13   9        0.51        8.56     12.14 o 
   1  13   9        0.94        5.32      6.89 o 
   2  13   9        0.01        8.02      7.09 o 
   3  13   9        0.91        8.74      7.66 o 
   4  13   9        2.83       17.10     12.64 o 
 -12   0  10        3.29       20.89     10.73 o 
 -11   0  10       93.63      112.39     13.76 o 
 -10   0  10        0.23       -0.23      8.09 o 
  -9   0  10        5.75        6.69      7.16 o 
  -8   0  10        0.37        3.82      5.79 o 
  -7   0  10      142.52      164.97     10.18 o 
  -6   0  10       10.95        9.63      4.61 o 
  -5   0  10      346.56      313.51     10.43 o 
  -4   0  10      331.64      319.62      9.71 o 
  -3   0  10      193.87      232.64      7.70 o 
  -2   0  10       22.32       24.44      3.60 o 
  -1   0  10       13.17        9.79      2.90 o 
   0   0  10       32.22       32.39      8.65 o 
   1   0  10        1.91        1.63      4.65 o 
   2   0  10       38.44       35.62      8.02 o 
   3   0  10       24.52       14.10      5.74 o 
   4   0  10       24.63       26.92     13.27 o 
   5   0  10        3.82       19.71     18.71 o 
   6   0  10      187.61      178.89     30.26 o 
   7   0  10       14.21        8.97     16.77 o 
   8   0  10        0.07       19.35     20.70 o 
   9   0  10        2.80       -1.90     17.15 o 
  10   0  10        2.46       -3.95     19.02 o 
  11   0  10        0.20       20.46     22.12 o 
 -12   1  10       36.29       38.95      7.69 o 
 -11   1  10        2.95       11.92      5.37 o 
 -10   1  10       11.91       17.26      5.47 o 
  -9   1  10       20.74       18.65      6.29 o 
  -8   1  10       19.19       16.23      4.67 o 
  -7   1  10        4.88        8.64      3.50 o 
  -6   1  10       95.04       91.63      5.37 o 
  -5   1  10        7.72        8.48      2.46 o 
  -4   1  10        0.72        0.69      1.99 o 
  -3   1  10       27.81       29.88      3.43 o 
  -2   1  10      357.94      371.54      9.46 o 
  -1   1  10       91.09      102.59      6.47 o 
   0   1  10      578.01      638.34     14.50 o 
   1   1  10        0.08        3.34      4.33 o 
   2   1  10       44.04       35.37      9.08 o 
   3   1  10        0.08       -3.41      6.13 o 
   4   1  10      264.35      259.59     14.95 o 
   5   1  10        7.46        1.13      6.08 o 
   6   1  10      110.50      115.13     18.37 o 
   7   1  10       11.21       11.66     13.45 o 
   8   1  10       18.22       40.01     15.41 o 
   9   1  10       19.61       10.18     13.83 o 
  10   1  10       21.55       23.27     16.34 o 
  11   1  10        0.00        2.04     15.53 o 
 -12   2  10        4.24        9.09     10.36 o 
 -11   2  10        9.30       22.58      7.11 o 
 -10   2  10        0.04       10.64      5.15 o 
  -9   2  10        4.33       -0.54      4.91 o 
  -8   2  10        4.92        6.77      3.62 o 
  -7   2  10        3.49        5.96      3.50 o 
  -6   2  10       10.63       14.46      4.23 o 
  -5   2  10       24.14       24.53      4.41 o 
  -4   2  10      220.28      216.65      7.21 o 
  -3   2  10      185.51      202.76      7.35 o 
  -2   2  10      108.20      107.43      6.48 o 
  -1   2  10      613.16      633.32     10.39 o 
   0   2  10       44.63       52.55      4.58 o 
   1   2  10      133.39      142.67      7.47 o 
   2   2  10        1.50       -0.79      2.64 o 
   3   2  10       71.93       82.49      7.98 o 
   4   2  10        0.00       -1.06      4.21 o 
   5   2  10      377.21      331.38     29.84 o 
   6   2  10        0.00        2.18     14.74 o 
   7   2  10        0.97       -7.91     10.31 o 
   8   2  10       29.30       25.39     13.38 o 
   9   2  10       10.79       12.06     22.05 o 
  10   2  10        1.34       -5.77     20.47 o 
  11   2  10       12.74        7.36     14.80 o 
 -11   3  10        2.67        2.72      6.05 o 
 -10   3  10        0.16        0.03      5.75 o 
  -9   3  10       70.62       80.39      8.80 o 
  -8   3  10        4.52        2.05      3.63 o 
  -7   3  10       20.24       26.19      5.35 o 
  -6   3  10        1.84        2.45      4.94 o 
  -5   3  10       20.06       25.20      4.13 o 
  -4   3  10       11.90       14.82      3.40 o 
  -3   3  10       20.88       23.33      3.69 o 
  -2   3  10      321.45      323.80      7.99 o 
  -1   3  10      264.46      285.13      8.72 o 
   0   3  10       25.01       25.64      4.63 o 
   1   3  10      112.79      108.50      9.00 o 
   2   3  10       73.70       75.87      7.57 o 
   3   3  10        6.96        7.74      4.88 o 
   4   3  10        8.45        4.26      4.76 o 
   5   3  10       13.92       15.44      6.83 o 
   6   3  10       22.91       29.81      8.31 o 
   7   3  10       28.96       27.96     16.64 o 
   8   3  10        2.45       -3.13     12.53 o 
   9   3  10       12.84       26.22     15.62 o 
  10   3  10        7.94        8.33     15.40 o 
  11   3  10        3.19      -15.19     18.62 o 
 -11   4  10        0.00        5.22      7.92 o 
 -10   4  10       16.55       21.69      6.38 o 
  -9   4  10        8.25        8.32      4.07 o 
  -8   4  10       65.87       57.75      7.73 o 
  -7   4  10       10.42        8.49      4.54 o 
  -6   4  10       22.17       14.31      4.97 o 
  -5   4  10       49.86       44.59      6.27 o 
  -4   4  10        9.05        8.58      4.13 o 
  -3   4  10      228.16      236.18      9.22 o 
  -2   4  10        2.65        5.28      3.02 o 
  -1   4  10       43.54       41.82      5.17 o 
   0   4  10       30.96       37.10      4.79 o 
   1   4  10        1.78       -6.16      4.07 o 
   2   4  10        9.21       14.78      5.46 o 
   3   4  10      140.27      151.96     11.00 o 
   4   4  10      129.92      128.19     10.74 o 
   5   4  10      198.55      191.04     12.85 o 
   6   4  10       24.64       12.16      7.23 o 
   7   4  10       70.81       73.96     11.78 o 
   8   4  10        0.01      -13.98     11.52 o 
   9   4  10        1.48       -9.12     12.48 o 
  10   4  10        7.19       -0.02     15.17 o 
 -11   5  10        0.20       11.62      7.11 o 
 -10   5  10       10.46       15.22      6.38 o 
  -9   5  10        0.67        1.43      5.14 o 
  -8   5  10      105.51       87.09      8.89 o 
  -7   5  10       50.71       43.63      6.71 o 
  -6   5  10       33.26       25.24      5.23 o 
  -5   5  10      137.35      150.40      9.93 o 
  -4   5  10      926.62      890.15     16.94 o 
  -3   5  10       24.18       20.03      4.23 o 
  -2   5  10       19.91       25.00      8.36 o 
  -1   5  10       24.01       22.79      4.73 o 
   0   5  10       47.57       50.78      5.28 o 
   1   5  10      164.55      182.98     10.02 o 
   2   5  10      201.63      196.39      9.38 o 
   3   5  10       18.14       14.26      5.18 o 
   4   5  10       27.47       25.51      6.88 o 
   5   5  10        2.11        3.06      5.89 o 
   6   5  10        3.39        1.67      5.51 o 
   7   5  10       30.85       31.37      8.88 o 
   8   5  10        1.35       -9.90     12.29 o 
   9   5  10       17.25       13.68     14.67 o 
  10   5  10       28.16       39.98     29.90 o 
 -11   6  10        3.57       12.21      8.17 o 
 -10   6  10        0.33        8.98      6.31 o 
  -9   6  10        9.94       21.61      6.18 o 
  -8   6  10       43.67       48.91      7.82 o 
  -7   6  10       29.60       23.76      5.95 o 
  -6   6  10        9.38       11.30      4.88 o 
  -5   6  10      150.91      153.84     11.38 o 
  -4   6  10       18.75       23.35      5.68 o 
  -3   6  10      388.33      372.52     11.64 o 
  -2   6  10        1.51        2.96      3.38 o 
  -1   6  10       48.38       39.23      4.51 o 
   0   6  10       25.49       22.47      5.08 o 
   1   6  10       48.25       50.33      8.72 o 
   2   6  10      126.14      141.62     13.61 o 
   3   6  10       12.47        9.74      4.12 o 
   4   6  10       79.75       88.34      7.71 o 
   5   6  10       40.70       46.50      6.57 o 
   6   6  10       24.13       16.35      6.50 o 
   7   6  10        1.56      -10.02      6.30 o 
   8   6  10        1.06       11.89     13.02 o 
   9   6  10       16.08       33.46     16.42 o 
  10   6  10        3.51      -26.62     19.45 o 
 -10   7  10        0.58       13.96      6.22 o 
  -9   7  10        0.05       11.87      7.52 o 
  -8   7  10        8.89       10.35      5.15 o 
  -7   7  10        5.11        8.29      4.98 o 
  -6   7  10        0.49       -1.39      4.04 o 
  -5   7  10      104.37       86.22     12.88 o 
  -4   7  10       16.25       21.39      4.94 o 
  -3   7  10        2.38        4.63      3.58 o 
  -2   7  10      267.10      258.20      9.25 o 
  -1   7  10       92.53      109.92      6.79 o 
   0   7  10       52.84       59.08      6.50 o 
   1   7  10        2.65        0.98      3.99 o 
   2   7  10        4.25        7.58      5.36 o 
   3   7  10        8.80        8.73      7.42 o 
   4   7  10      241.29      263.41     11.77 o 
   5   7  10        1.37       -0.77      4.79 o 
   6   7  10        5.04       15.81      5.95 o 
   7   7  10        3.30        1.42      6.48 o 
   8   7  10       17.77       27.42     23.67 o 
   9   7  10        2.17      -10.03     21.81 o 
  -9   8  10       11.33        9.01     10.89 o 
  -8   8  10        4.21       15.46      5.69 o 
  -7   8  10        6.68       11.71      6.32 o 
  -6   8  10       42.48       36.09      7.84 o 
  -5   8  10       36.40       16.75      5.32 o 
  -4   8  10        0.09       -3.01      4.08 o 
  -3   8  10        1.35       -1.74      3.44 o 
  -2   8  10        3.04        3.15      3.69 o 
  -1   8  10      101.42       80.72      8.09 o 
   0   8  10       65.77       64.30      8.57 o 
   1   8  10      123.90      133.91     15.14 o 
   2   8  10       67.47       67.36     12.01 o 
   3   8  10        0.03       -4.14      4.62 o 
   4   8  10        0.36        7.74      5.02 o 
   5   8  10        0.98        3.28      5.49 o 
   6   8  10        9.29       15.44      6.18 o 
   7   8  10        0.05       -1.28     19.24 o 
   8   8  10        0.00       -6.48     19.11 o 
   9   8  10       26.55       25.51     24.47 o 
  -9   9  10        0.39       15.06     10.28 o 
  -8   9  10        0.05       -9.71     10.88 o 
  -7   9  10        0.00        4.34      6.05 o 
  -6   9  10        1.35        3.15      5.41 o 
  -5   9  10        0.44        2.53      5.38 o 
  -4   9  10        1.88        0.84      8.26 o 
  -3   9  10        8.44        9.04      4.33 o 
  -2   9  10       18.64       17.12      4.46 o 
  -1   9  10        2.61        0.56      3.69 o 
   0   9  10        9.62        3.27      4.12 o 
   1   9  10       18.40       16.65      7.40 o 
   2   9  10       37.05       34.98      8.34 o 
   3   9  10        1.89        2.30      6.01 o 
   4   9  10       86.64       81.71      9.15 o 
   5   9  10        0.44        6.10      5.57 o 
   6   9  10        0.79        6.92      6.38 o 
   7   9  10        0.00      -16.32     17.97 o 
   8   9  10       17.21       40.06     23.71 o 
  -8  10  10        2.46       10.16      9.47 o 
  -7  10  10        1.95       -9.39      9.02 o 
  -6  10  10        2.85       20.72      8.29 o 
  -5  10  10        6.73       22.62      8.74 o 
  -4  10  10        0.01       13.36     10.01 o 
  -3  10  10        6.57        6.42      5.25 o 
  -2  10  10       35.57       32.79      9.79 o 
  -1  10  10        0.00        3.21      4.13 o 
   0  10  10        4.61        9.52      5.37 o 
   1  10  10        6.80       13.36      6.41 o 
   2  10  10        4.74       -0.60      6.62 o 
   3  10  10       81.01      105.59     12.33 o 
   4  10  10        0.63       18.47     11.72 o 
   5  10  10       15.38       27.76     11.41 o 
   6  10  10        3.87        9.93      8.92 o 
   7  10  10        0.67       -3.30     14.69 o 
  -7  11  10        0.02       12.71      9.75 o 
  -6  11  10        0.07       15.22     18.34 o 
  -5  11  10       20.70       14.44      9.26 o 
  -4  11  10        2.53        6.65      6.60 o 
  -3  11  10        2.92        1.80      7.23 o 
  -2  11  10       43.91       43.93      8.58 o 
  -1  11  10        3.86       -8.06      8.03 o 
   0  11  10        0.33        7.34      6.51 o 
   1  11  10        0.01        5.06      5.39 o 
   2  11  10        1.22        6.68      7.12 o 
   3  11  10        1.72       14.79     16.18 o 
   4  11  10       42.16       46.05     11.18 o 
   5  11  10        9.03       22.00     24.40 o 
   6  11  10        5.51       39.10     12.88 o 
  -5  12  10        1.85       14.76      7.44 o 
  -4  12  10       22.31       26.46      9.22 o 
  -3  12  10        1.58        5.60      6.28 o 
  -2  12  10        1.75        2.64      6.98 o 
  -1  12  10       13.85       14.80      7.74 o 
   0  12  10        1.22       27.86      8.51 o 
   1  12  10        0.06        1.01      6.26 o 
   2  12  10        0.33        9.19      7.13 o 
   3  12  10        0.91       14.04     16.92 o 
   4  12  10        6.64       20.37     13.11 o 
   5  12  10        6.12       33.52     20.57 o 
  -3  13  10        0.27        4.52      7.68 o 
  -2  13  10       11.91       -6.90      6.94 o 
  -1  13  10        0.40       19.42      8.92 o 
   0  13  10       10.24       28.78      9.30 o 
   1  13  10        0.48        6.66      9.74 o 
   2  13  10        4.10       24.30      8.96 o 
 -11   1  11        2.68        3.37      6.93 o 
 -10   1  11        0.68        1.49      4.64 o 
  -9   1  11       31.38       27.02      6.10 o 
  -8   1  11       29.62       29.60      5.44 o 
  -7   1  11        4.74       10.12      3.57 o 
  -6   1  11      103.29      113.67      6.84 o 
  -5   1  11      133.35      154.83      6.65 o 
  -4   1  11       15.69       12.86      2.90 o 
  -3   1  11        7.33        4.30      2.62 o 
  -2   1  11        1.15        0.76      2.37 o 
  -1   1  11      366.77      346.17     10.99 o 
   0   1  11       69.64       87.75      8.31 o 
   1   1  11        3.50        5.03      3.55 o 
   2   1  11      190.41      189.89     11.93 o 
   3   1  11       36.59       32.78      7.78 o 
   4   1  11       74.94       85.81     11.49 o 
   5   1  11        0.17        1.15      8.67 o 
   6   1  11      107.31      117.74     23.25 o 
   7   1  11        0.98        6.04     12.16 o 
   8   1  11       17.26       28.82     15.61 o 
   9   1  11        3.24       -6.23     12.52 o 
  10   1  11        0.56      -24.17     12.08 o 
 -11   2  11        0.03       12.74      6.90 o 
 -10   2  11        0.57       -0.57     10.54 o 
  -9   2  11       61.91       63.21      7.59 o 
  -8   2  11        2.25        4.87      3.46 o 
  -7   2  11        1.00        4.61      3.22 o 
  -6   2  11        8.54        3.68      2.67 o 
  -5   2  11       50.54       50.10      4.92 o 
  -4   2  11        0.56        1.05      2.94 o 
  -3   2  11      187.14      200.02      8.05 o 
  -2   2  11       84.28       87.30      5.65 o 
  -1   2  11       25.02       25.93      3.86 o 
   0   2  11       98.26      102.44      6.58 o 
   1   2  11      566.48      519.88     15.32 o 
   2   2  11       29.22       35.25      8.88 o 
   3   2  11       13.95       12.35      6.23 o 
   4   2  11        2.81        1.90      6.83 o 
   5   2  11      117.77       92.96     12.63 o 
   6   2  11       90.42      119.52     18.24 o 
   7   2  11        1.60       -0.23     11.30 o 
   8   2  11        1.85        8.01     12.95 o 
   9   2  11       18.31       25.15     18.32 o 
  10   2  11        4.74       16.81     14.18 o 
 -11   3  11        0.42        4.51      6.75 o 
 -10   3  11        0.09        7.72      5.97 o 
  -9   3  11       11.91       15.45      6.16 o 
  -8   3  11       18.34       28.39      5.16 o 
  -7   3  11        2.56        2.51      3.84 o 
  -6   3  11       58.90       49.73      7.23 o 
  -5   3  11        1.95        2.18      2.67 o 
  -4   3  11       57.46       54.36      5.58 o 
  -3   3  11        0.01        0.36      2.54 o 
  -2   3  11        2.96        5.57      2.75 o 
  -1   3  11       16.64       15.06      4.07 o 
   0   3  11        6.21        8.44      5.05 o 
   1   3  11      144.86      143.51      9.77 o 
   2   3  11        7.03        6.27      5.15 o 
   3   3  11       51.20       54.94      9.48 o 
   4   3  11       12.36        6.64      6.40 o 
   5   3  11        5.79       15.81      6.81 o 
   6   3  11      179.58      193.04     20.59 o 
   7   3  11        4.72        1.97     12.69 o 
   8   3  11        4.39        5.95     13.85 o 
   9   3  11        0.56      -22.46     12.34 o 
  10   3  11        1.12      -14.24     14.11 o 
 -11   4  11        0.79        3.59      9.75 o 
 -10   4  11        3.31       13.45      5.89 o 
  -9   4  11       41.46       52.19      6.50 o 
  -8   4  11        4.00        9.78      4.87 o 
  -7   4  11        0.45       -1.69      3.96 o 
  -6   4  11        4.19       -6.15      3.08 o 
  -5   4  11        6.41        1.75      5.66 o 
  -4   4  11       14.49        5.66      5.41 o 
  -3   4  11      299.72      297.35      9.62 o 
  -2   4  11        2.14        6.57      3.55 o 
  -1   4  11       84.05       80.31      6.05 o 
   0   4  11       27.10       28.00      4.50 o 
   1   4  11      301.85      298.71     12.56 o 
   2   4  11        0.15       -5.58      3.71 o 
   3   4  11        0.20        2.17      7.69 o 
   4   4  11       15.36        6.94      8.36 o 
   5   4  11      103.83      100.59     12.05 o 
   6   4  11       10.18       -5.45      6.22 o 
   7   4  11       87.35      105.66     20.02 o 
   8   4  11        0.12       12.67     13.29 o 
   9   4  11        0.06       -0.94     20.45 o 
  10   4  11        0.05      -13.06     23.43 o 
 -10   5  11        4.42        8.27      9.27 o 
  -9   5  11        7.08       19.79      5.80 o 
  -8   5  11        0.16       11.28      5.04 o 
  -7   5  11       48.54       57.40      7.37 o 
  -6   5  11        4.27        1.32      5.31 o 
  -5   5  11       49.93       69.53      7.16 o 
  -4   5  11       71.06       80.40      7.98 o 
  -3   5  11        6.65        7.26      4.35 o 
  -2   5  11       42.99       44.66      5.80 o 
  -1   5  11       45.99       52.11      5.32 o 
   0   5  11       11.08       15.64      4.15 o 
   1   5  11      484.46      472.69     15.26 o 
   2   5  11       50.97       43.98      7.59 o 
   3   5  11       38.73       37.71      8.14 o 
   4   5  11       40.21       28.79      8.41 o 
   5   5  11      260.58      288.49     18.67 o 
   6   5  11        0.16        6.38      6.66 o 
   7   5  11        5.40       10.73      7.56 o 
   8   5  11        0.32       24.87     15.85 o 
   9   5  11        3.94       -9.28     14.01 o 
 -10   6  11        4.84       10.57      8.28 o 
  -9   6  11        0.02        8.86      5.59 o 
  -8   6  11        5.32       12.83      5.79 o 
  -7   6  11       26.68       30.13      6.25 o 
  -6   6  11       27.65       13.77      4.63 o 
  -5   6  11       97.88       94.41      8.67 o 
  -4   6  11        5.00       12.16      4.26 o 
  -3   6  11       73.46       97.25     10.02 o 
  -2   6  11       61.50       61.23     10.72 o 
  -1   6  11        8.86        6.49      3.41 o 
   0   6  11        1.06        0.11      4.19 o 
   1   6  11      103.76      117.16      8.65 o 
   2   6  11        5.84        4.76      6.04 o 
   3   6  11       74.67       67.95      8.56 o 
   4   6  11       13.46        8.94      6.22 o 
   5   6  11       41.30       57.51     10.25 o 
   6   6  11        7.41       -3.63      6.80 o 
   7   6  11        0.69        1.93      6.26 o 
   8   6  11        6.03      -24.68     12.34 o 
   9   6  11        2.09      -25.76     12.88 o 
 -10   7  11        1.28       10.07      8.91 o 
  -9   7  11        5.66       17.16      6.26 o 
  -8   7  11        3.49        6.89      7.34 o 
  -7   7  11       17.47       15.33      5.44 o 
  -6   7  11        2.91        1.80      4.52 o 
  -5   7  11      226.88      247.45     15.28 o 
  -4   7  11        6.61       12.49      4.88 o 
  -3   7  11      173.20      166.31     10.72 o 
  -2   7  11       32.47       13.52      4.10 o 
  -1   7  11       36.24       27.06      5.38 o 
   0   7  11       19.08       19.08      6.00 o 
   1   7  11        0.91        4.49      4.42 o 
   2   7  11       15.61       19.06      4.94 o 
   3   7  11       70.25       61.34      8.65 o 
   4   7  11       13.59        8.64      6.84 o 
   5   7  11        3.67        8.60      7.77 o 
   6   7  11        0.02       -2.36      6.98 o 
   7   7  11       19.97       25.63     10.28 o 
   8   7  11        0.69       -1.59     18.93 o 
   9   7  11       10.36        3.05     22.87 o 
  -9   8  11        0.00       20.30      6.29 o 
  -8   8  11        0.04       14.88      6.28 o 
  -7   8  11        5.44       13.03      5.19 o 
  -6   8  11        4.90       15.82      5.16 o 
  -5   8  11       73.15       83.38      8.63 o 
  -4   8  11        0.13       -1.15      3.67 o 
  -3   8  11       30.81       28.72      6.19 o 
  -2   8  11       22.71       14.37      4.41 o 
  -1   8  11       98.67      106.71      9.34 o 
   0   8  11        0.17        7.62      5.52 o 
   1   8  11        1.32       12.26      5.91 o 
   2   8  11        0.38       -5.64      4.35 o 
   3   8  11       26.24       32.81      6.82 o 
   4   8  11       19.69       27.99      6.65 o 
   5   8  11       43.17       46.78     11.48 o 
   6   8  11        0.32       -4.61      9.24 o 
   7   8  11        4.25      -11.27     17.25 o 
   8   8  11        1.43      -25.69     21.55 o 
  -8   9  11        0.58       -1.24      7.91 o 
  -7   9  11       19.53       19.78      9.92 o 
  -6   9  11        0.96       -0.17      5.20 o 
  -5   9  11        0.00       -1.15      4.91 o 
  -4   9  11        5.87       12.40      6.68 o 
  -3   9  11        5.01        6.43      3.98 o 
  -2   9  11        0.03        3.32      4.29 o 
  -1   9  11        0.09        1.30      3.71 o 
   0   9  11        4.19        4.19      4.25 o 
   1   9  11       44.72       34.53     15.69 o 
   2   9  11        1.65        1.55      4.91 o 
   3   9  11        0.42        5.98      6.84 o 
   4   9  11       46.37       43.02     11.19 o 
   5   9  11       63.15       49.95     12.40 o 
   6   9  11        2.04        0.66      7.77 o 
   7   9  11        0.25       -0.72     19.19 o 
  -7  10  11        0.91        2.16      8.20 o 
  -6  10  11        0.22        6.61      7.67 o 
  -5  10  11        0.73        8.90      9.35 o 
  -4  10  11        2.83        1.20      5.91 o 
  -3  10  11        1.47        5.10      5.49 o 
  -2  10  11        2.87        8.45      4.95 o 
  -1  10  11        0.60       -1.14      4.27 o 
   0  10  11        1.67        6.82      4.50 o 
   1  10  11        0.06        2.42      4.81 o 
   2  10  11       24.30       30.36      8.23 o 
   3  10  11       22.94       30.69      8.87 o 
   4  10  11       18.32       19.99      6.88 o 
   5  10  11       13.38       30.03      9.74 o 
   6  10  11        4.01      -22.58     18.73 o 
  -6  11  11        0.10        2.84      9.83 o 
  -5  11  11        0.14      -13.43      6.72 o 
  -4  11  11        2.12       -5.31      5.99 o 
  -3  11  11        2.64        4.14      5.98 o 
  -2  11  11        1.54        6.91      6.22 o 
  -1  11  11       22.48       38.42      8.65 o 
   0  11  11        0.00        6.85      6.09 o 
   1  11  11        0.29       12.72      9.19 o 
   2  11  11       11.73       39.04     10.06 o 
   3  11  11       33.20       27.63     19.49 o 
   4  11  11        9.97       12.96     16.35 o 
   5  11  11        9.74       18.40      8.52 o 
  -4  12  11       10.43        7.36      7.83 o 
  -3  12  11       13.71       15.96      7.47 o 
  -2  12  11        0.00        7.70      6.69 o 
  -1  12  11        1.26       12.17      7.05 o 
   0  12  11        4.66       22.49     12.77 o 
   1  12  11        6.11       15.03      7.50 o 
   2  12  11        2.53       14.92      7.39 o 
   3  12  11        8.48       22.91     12.29 o 
  -1  13  11        8.32        0.90      7.04 o 
   0  13  11        6.22       23.82      9.58 o 
 -11   0  12       19.35       25.46     10.00 o 
 -10   0  12       12.71       22.53     10.28 o 
  -9   0  12        0.17       -2.01      5.75 o 
  -8   0  12        0.04       10.35      6.47 o 
  -7   0  12       16.07       15.12      7.32 o 
  -6   0  12      159.90      156.07      9.99 o 
  -5   0  12       19.11       16.75      5.97 o 
  -4   0  12      149.66      135.95      8.41 o 
  -3   0  12        8.82        5.99      3.92 o 
  -2   0  12      239.38      227.32     10.44 o 
  -1   0  12      332.83      330.34     13.32 o 
   0   0  12        1.39       11.74      6.44 o 
   1   0  12      591.52      629.77     24.57 o 
   2   0  12      503.79      515.61     74.59 o 
   3   0  12       21.58       23.99      7.88 o 
   4   0  12      163.01      212.77     31.61 o 
   5   0  12      408.87      474.78     39.08 o 
   6   0  12        0.39      -14.20     14.33 o 
   7   0  12       15.19       -0.10     16.43 o 
   8   0  12        0.17       -2.63     18.22 o 
   9   0  12        1.00        6.73     21.87 o 
  10   0  12        4.32       48.25     28.65 o 
 -11   1  12        1.52       11.35      7.74 o 
 -10   1  12        0.14       10.79      4.80 o 
  -9   1  12        2.59        1.45      5.72 o 
  -8   1  12       29.27       29.01      6.00 o 
  -7   1  12       34.75       26.92      4.61 o 
  -6   1  12       33.15       32.25      4.07 o 
  -5   1  12        0.42       -1.33      2.37 o 
  -4   1  12       13.62       10.72      3.02 o 
  -3   1  12       13.12        4.42      2.83 o 
  -2   1  12      110.47      127.69      8.09 o 
  -1   1  12      128.18      133.71      8.22 o 
   0   1  12       13.76       12.99      6.82 o 
   1   1  12        0.73       -5.78      2.91 o 
   2   1  12        1.69        1.41      3.99 o 
   3   1  12      110.59      103.00     11.77 o 
   4   1  12      102.08      121.00     23.50 o 
   5   1  12      100.00      110.52     13.04 o 
   6   1  12        6.52       -1.14     15.18 o 
   7   1  12        0.55        5.08     12.02 o 
   8   1  12        0.21        9.17     13.62 o 
   9   1  12        0.75       -0.70     13.26 o 
  10   1  12       10.04       18.53     16.49 o 
 -11   2  12        2.92       16.74      6.97 o 
 -10   2  12        2.83        7.61      5.63 o 
  -9   2  12        0.18        1.78      4.48 o 
  -8   2  12        0.63       10.95      5.13 o 
  -7   2  12       10.91       12.85      3.89 o 
  -6   2  12        6.18        3.61      6.47 o 
  -5   2  12        7.68        8.23      3.27 o 
  -4   2  12       88.35       72.24      5.64 o 
  -3   2  12        0.21       -0.65      2.40 o 
  -2   2  12        1.16        5.17      2.78 o 
  -1   2  12        5.60        2.67      3.10 o 
   0   2  12       42.48       45.33      6.88 o 
   1   2  12      146.48      156.24     11.39 o 
   2   2  12       22.72       18.50      8.04 o 
   3   2  12      106.18       94.07     11.57 o 
   4   2  12      137.06      138.35     13.53 o 
   5   2  12        2.88        1.63      4.56 o 
   6   2  12       64.29       75.91     33.42 o 
   7   2  12        4.74      -12.03     11.16 o 
   8   2  12       32.65       53.19     16.19 o 
   9   2  12        0.02        3.74     12.55 o 
  10   2  12        0.41       -7.36     14.99 o 
 -11   3  12        5.31       18.80      8.43 o 
 -10   3  12        8.65       16.35      5.82 o 
  -9   3  12       60.56       51.86      7.76 o 
  -8   3  12       34.07       35.92      6.33 o 
  -7   3  12       19.11        9.97      6.39 o 
  -6   3  12        0.01        5.90      4.07 o 
  -5   3  12       27.04       19.06      4.82 o 
  -4   3  12       12.67        2.92      2.97 o 
  -3   3  12      133.28      140.29      7.91 o 
  -2   3  12        3.60        4.23      2.90 o 
  -1   3  12       33.69       24.47      5.18 o 
   0   3  12       80.48       79.31     10.66 o 
   1   3  12       22.55       15.45      6.75 o 
   2   3  12        0.10        1.53      4.69 o 
   3   3  12       81.47       92.60     11.61 o 
   4   3  12       12.60       -1.31      9.91 o 
   5   3  12      374.71      372.08     19.70 o 
   6   3  12       29.76       23.68      9.97 o 
   7   3  12       28.95        7.34     17.24 o 
   8   3  12        4.30       12.62     14.90 o 
   9   3  12       40.94       19.00     16.64 o 
 -10   4  12        0.52        8.51      7.36 o 
  -9   4  12       23.74       24.11     13.28 o 
  -8   4  12       37.44       42.90      6.92 o 
  -7   4  12        0.39        5.84      4.21 o 
  -6   4  12        0.70        9.66      3.88 o 
  -5   4  12       29.61       16.14      5.79 o 
  -4   4  12       77.37       61.57      6.97 o 
  -3   4  12       48.75       53.92      6.36 o 
  -2   4  12        0.22       -5.83      3.40 o 
  -1   4  12       11.09        6.86      3.42 o 
   0   4  12       12.12        6.16      5.08 o 
   1   4  12       98.11       91.69     11.47 o 
   2   4  12       79.23       75.90     10.57 o 
   3   4  12        0.24        2.72      5.39 o 
   4   4  12        4.96        4.55      5.52 o 
   5   4  12        7.21       11.82      9.18 o 
   6   4  12        8.90       17.28      7.42 o 
   7   4  12        5.92       -2.62      7.89 o 
   8   4  12        5.90        5.62     13.55 o 
   9   4  12       16.93        5.21     15.49 o 
 -10   5  12        6.59       19.81      8.51 o 
  -9   5  12        0.30       14.62      5.46 o 
  -8   5  12       48.04       50.27      7.34 o 
  -7   5  12        2.27        1.77      4.13 o 
  -6   5  12        7.65        5.91      4.29 o 
  -5   5  12       15.18       13.03      6.99 o 
  -4   5  12      629.69      608.55     16.59 o 
  -3   5  12       41.63       37.32      5.76 o 
  -2   5  12        5.39        5.19      4.20 o 
  -1   5  12       40.60       39.32      5.14 o 
   0   5  12       87.57       74.10      7.24 o 
   1   5  12       28.53       27.85     10.47 o 
   2   5  12      103.66      123.88     12.77 o 
   3   5  12        0.05       -1.85      5.12 o 
   4   5  12       40.06       51.78      9.95 o 
   5   5  12      278.15      309.63     24.14 o 
   6   5  12        1.81        3.05      7.08 o 
   7   5  12        3.00        2.96      6.92 o 
   8   5  12        0.75       -1.40     25.51 o 
   9   5  12        5.87       14.38     16.05 o 
 -10   6  12        3.53        8.99      8.15 o 
  -9   6  12        3.72        8.96      6.47 o 
  -8   6  12        0.73        7.02      7.20 o 
  -7   6  12        0.57        3.65      4.88 o 
  -6   6  12       17.44       21.61      5.74 o 
  -5   6  12      117.84      101.53     10.06 o 
  -4   6  12      221.11      223.32     12.92 o 
  -3   6  12      278.22      272.81     12.92 o 
  -2   6  12       38.59       44.07      5.96 o 
  -1   6  12        0.03        2.00      3.05 o 
   0   6  12       81.19       93.21      7.95 o 
   1   6  12        0.08        0.77      3.98 o 
   2   6  12        5.75        2.38      5.16 o 
   3   6  12       12.69       15.40      7.10 o 
   4   6  12        2.61        4.29      7.65 o 
   5   6  12        4.22       11.65      7.10 o 
   6   6  12       25.09       21.57      8.17 o 
   7   6  12        0.32        0.44      9.93 o 
   8   6  12        1.30      -12.91     13.21 o 
  -9   7  12        1.28       23.36      6.52 o 
  -8   7  12        0.57       16.50      7.84 o 
  -7   7  12        7.94       14.70      5.54 o 
  -6   7  12       41.91       53.01      7.96 o 
  -5   7  12       83.82       79.95     14.06 o 
  -4   7  12       15.05        8.94      3.93 o 
  -3   7  12       72.18       67.81      7.67 o 
  -2   7  12        0.52        1.76      4.29 o 
  -1   7  12       32.74       26.93      4.79 o 
   0   7  12       16.72       22.89      6.34 o 
   1   7  12      170.29      157.11     10.44 o 
   2   7  12       11.14       11.16      7.38 o 
   3   7  12        1.86      -10.82     17.86 o 
   4   7  12       47.51       41.83     11.82 o 
   5   7  12       14.64       12.43      9.52 o 
   6   7  12        0.38        5.06      7.95 o 
   7   7  12       10.83        4.31     26.44 o 
   8   7  12        6.23       10.04     22.91 o 
  -8   8  12        0.04        7.96      7.27 o 
  -7   8  12        1.08        6.14      6.24 o 
  -6   8  12        5.57       18.90      6.95 o 
  -5   8  12        8.20        9.96      6.54 o 
  -4   8  12        1.89        0.63      5.46 o 
  -3   8  12       13.31       16.43      5.09 o 
  -2   8  12       19.24        9.80      4.76 o 
  -1   8  12        2.86        6.66      4.61 o 
   0   8  12        5.35        6.10      5.33 o 
   1   8  12        0.15        6.10      5.99 o 
   2   8  12        1.61        1.97      6.80 o 
   3   8  12       13.02       -3.06      7.11 o 
   4   8  12       19.98       16.66     11.94 o 
   5   8  12        4.71        7.23      8.19 o 
   6   8  12        8.51       43.90     21.98 o 
   7   8  12        6.18       10.81     21.96 o 
  -8   9  12        0.00       21.13      8.70 o 
  -7   9  12        0.07        8.87      6.66 o 
  -6   9  12        1.00       19.17      7.50 o 
  -5   9  12        4.27        6.57      6.41 o 
  -4   9  12        0.28        0.63      7.27 o 
  -3   9  12       18.70       18.80      5.42 o 
  -2   9  12       10.60       10.27      4.62 o 
  -1   9  12        6.34        8.69      4.36 o 
   0   9  12       11.69        6.89      4.99 o 
   1   9  12        8.42       17.77     12.79 o 
   2   9  12        0.08        5.40      7.56 o 
   3   9  12       15.65       18.31     12.75 o 
   4   9  12        2.15        2.86      8.00 o 
   5   9  12       10.70       17.84     10.18 o 
   6   9  12        3.30        3.54     13.02 o 
  -7  10  12        0.02       -0.76     21.35 o 
  -6  10  12        1.06       21.70     11.02 o 
  -5  10  12       18.01       12.19      9.52 o 
  -4  10  12        1.76       14.02      6.57 o 
  -3  10  12        0.93        2.86      9.45 o 
  -2  10  12       14.18        8.86      4.52 o 
  -1  10  12       47.53       35.10      7.79 o 
   0  10  12       42.61       43.45      7.74 o 
   1  10  12        9.16        9.51      6.69 o 
   2  10  12        1.44       10.73      8.38 o 
   3  10  12        1.52        9.12      8.13 o 
   4  10  12       38.54       32.34     10.86 o 
   5  10  12        0.12        9.99      9.41 o 
  -5  11  12        4.39       12.61      7.56 o 
  -4  11  12        0.61        4.10      6.71 o 
  -3  11  12        2.63        9.35     10.64 o 
  -2  11  12        1.26       10.87      6.70 o 
  -1  11  12       26.65       27.62     10.04 o 
   0  11  12       10.61       11.19      7.27 o 
   1  11  12       10.10       18.30      8.20 o 
   2  11  12        4.86       12.25     10.19 o 
   3  11  12        9.12       29.98     14.87 o 
   4  11  12       22.43       31.65     14.03 o 
  -3  12  12       17.49       22.40      9.02 o 
  -2  12  12        4.07        3.31      6.85 o 
  -1  12  12        1.37       15.79      7.05 o 
   0  12  12        4.77       17.05     14.33 o 
   1  12  12        3.90        9.74      8.11 o 
   2  12  12       31.22       20.98     10.15 o 
 -10   1  13        3.64       21.02      7.02 o 
  -9   1  13       15.07       11.51      9.88 o 
  -8   1  13      123.73      140.14      9.39 o 
  -7   1  13        0.39        4.49      2.92 o 
  -6   1  13        9.74        9.02      3.04 o 
  -5   1  13        0.50        0.31      2.79 o 
  -4   1  13       86.31       84.03      6.30 o 
  -3   1  13        8.66        1.40      2.86 o 
  -2   1  13       60.59       72.71      6.61 o 
  -1   1  13        0.00       -0.72      2.51 o 
   0   1  13       39.89       46.88      7.27 o 
   1   1  13       11.07       11.83      4.87 o 
   2   1  13       16.63       24.61      5.94 o 
   3   1  13       28.11       34.81      8.33 o 
   4   1  13      334.81      381.60     20.00 o 
   5   1  13        0.10       21.12     12.31 o 
   6   1  13        1.11       17.05     11.96 o 
   7   1  13       12.68       -7.49     11.71 o 
   8   1  13        1.55        6.60     12.19 o 
   9   1  13        0.68        1.62     13.02 o 
 -10   2  13        5.27        9.94      6.32 o 
  -9   2  13        0.82        3.74      4.89 o 
  -8   2  13        0.22       -1.97      5.22 o 
  -7   2  13       10.76       11.36      4.37 o 
  -6   2  13        0.09        1.33      5.62 o 
  -5   2  13        0.00        0.93      2.88 o 
  -4   2  13      116.57      118.88      8.28 o 
  -3   2  13       14.44        9.53      4.02 o 
  -2   2  13       15.99       19.79      6.42 o 
  -1   2  13       10.67        3.80      3.53 o 
   0   2  13      376.72      380.15     17.66 o 
   1   2  13        9.92       -6.54      4.50 o 
   2   2  13       54.57       56.80      9.88 o 
   3   2  13        1.02        3.27      8.99 o 
   4   2  13        3.51        9.76      8.04 o 
   5   2  13        2.32       -0.01      5.54 o 
   6   2  13       26.26       33.73     14.01 o 
   7   2  13        1.15      -15.99     12.33 o 
   8   2  13        2.71       15.33     13.59 o 
   9   2  13        1.09       13.59     21.29 o 
 -10   3  13        1.04       10.31      6.13 o 
  -9   3  13        0.06        7.09      5.26 o 
  -8   3  13        2.74        8.72      4.25 o 
  -7   3  13        0.23        2.15      4.09 o 
  -6   3  13       11.22        8.10      5.93 o 
  -5   3  13        7.65       10.25      3.69 o 
  -4   3  13      110.86      124.87      7.88 o 
  -3   3  13        4.23        7.11      3.42 o 
  -2   3  13        3.24        9.54      3.55 o 
  -1   3  13       29.08       24.53      5.29 o 
   0   3  13       56.96       50.77      9.25 o 
   1   3  13        9.36       -0.95      6.04 o 
   2   3  13       13.86        3.18      6.11 o 
   3   3  13        0.56       -0.12      5.04 o 
   4   3  13        2.88       -1.23      5.48 o 
   5   3  13        3.78        2.03      6.45 o 
   6   3  13       27.00        9.30      7.51 o 
   7   3  13       16.91       11.58     24.05 o 
   8   3  13        0.22       -3.17     13.80 o 
   9   3  13        0.41      -14.82     13.86 o 
 -10   4  13        0.15       12.06      6.33 o 
  -9   4  13        0.20        9.22      7.04 o 
  -8   4  13       40.95       43.31      8.10 o 
  -7   4  13        2.07        6.62      4.45 o 
  -6   4  13        6.14        4.46      4.00 o 
  -5   4  13       41.51       42.92      6.72 o 
  -4   4  13       19.34       21.78      5.39 o 
  -3   4  13        4.46        7.08      4.37 o 
  -2   4  13       78.68       82.77      8.57 o 
  -1   4  13        9.66        8.96      4.31 o 
   0   4  13      262.87      290.79     14.03 o 
   1   4  13       22.35       29.24      7.22 o 
   2   4  13       29.71       28.17      8.06 o 
   3   4  13        1.12        7.51      8.28 o 
   4   4  13        1.67       -2.34      5.98 o 
   5   4  13        7.50        5.08      5.92 o 
   6   4  13       38.78       24.14      8.15 o 
   7   4  13        7.97        5.50      8.77 o 
   8   4  13        2.03       -3.28     13.21 o 
   9   4  13        9.20        0.97     15.58 o 
  -9   5  13        2.59       13.72      5.04 o 
  -8   5  13       29.61       38.93      8.42 o 
  -7   5  13        0.52       11.03      5.33 o 
  -6   5  13        1.41        7.51      4.58 o 
  -5   5  13        5.19        5.07      3.73 o 
  -4   5  13        3.69        2.74      4.31 o 
  -3   5  13       48.48       52.30      6.63 o 
  -2   5  13        4.28        2.99      4.39 o 
  -1   5  13       28.40       27.24      5.73 o 
   0   5  13       64.59       65.46      8.55 o 
   1   5  13        0.31       -0.69      4.97 o 
   2   5  13        0.10        1.31      4.72 o 
   3   5  13       13.38       18.24      7.79 o 
   4   5  13       84.38      108.58     13.28 o 
   5   5  13        5.81       19.82      8.16 o 
   6   5  13        8.27       12.03      7.32 o 
   7   5  13        1.22       -3.28      6.70 o 
   8   5  13        0.31       12.23     15.27 o 
  -9   6  13        2.31       11.81      7.50 o 
  -8   6  13       11.25       18.53      6.07 o 
  -7   6  13        2.33        6.98      5.77 o 
  -6   6  13        2.60       18.19      5.40 o 
  -5   6  13       68.03       58.98     13.22 o 
  -4   6  13       51.04       48.09      7.42 o 
  -3   6  13      109.45      103.41      9.29 o 
  -2   6  13        7.66       12.53      5.21 o 
  -1   6  13        0.17        7.06      3.99 o 
   0   6  13        2.58        3.42      4.24 o 
   1   6  13       11.88       15.06      9.95 o 
   2   6  13       49.87       52.76     10.07 o 
   3   6  13       38.03       45.07     10.51 o 
   4   6  13       69.91       69.59     10.97 o 
   5   6  13       18.37        9.67      9.64 o 
   6   6  13        0.22       -4.11      7.36 o 
   7   6  13       34.00       45.75     10.42 o 
   8   6  13        0.41        4.58      9.46 o 
  -8   7  13        1.23       14.94      6.09 o 
  -7   7  13        4.40       11.57      7.43 o 
  -6   7  13        1.18        8.70      5.26 o 
  -5   7  13        7.83        6.29      4.96 o 
  -4   7  13       25.41       23.18      5.26 o 
  -3   7  13        0.01        5.01      4.77 o 
  -2   7  13       82.05       81.56      7.22 o 
  -1   7  13        0.04       -0.02      4.07 o 
   0   7  13        1.45        6.72      5.21 o 
   1   7  13        4.37        8.96      7.97 o 
   2   7  13        0.10        5.37      7.36 o 
   3   7  13        0.87        1.88      9.79 o 
   4   7  13        5.54        7.66      8.16 o 
   5   7  13        7.12       17.00      8.99 o 
   6   7  13        2.11        4.86     15.39 o 
   7   7  13        5.93        1.08     13.03 o 
  -8   8  13        0.56       11.10     11.99 o 
  -7   8  13       15.02       14.12      8.07 o 
  -6   8  13       13.34       25.40     15.22 o 
  -5   8  13       12.22       10.67      6.24 o 
  -4   8  13        5.31       13.44      6.25 o 
  -3   8  13        2.01        4.53      4.31 o 
  -2   8  13       12.97       30.40      7.05 o 
  -1   8  13        0.21        0.17      5.85 o 
   0   8  13       10.57       12.60      6.89 o 
   1   8  13        3.30        9.93      7.50 o 
   2   8  13        0.01       -5.81      6.01 o 
   3   8  13        1.84        9.17      7.44 o 
   4   8  13        0.03        7.37      8.26 o 
   5   8  13        0.00        5.34     13.66 o 
   6   8  13        4.70        3.10      9.01 o 
  -7   9  13       17.15       34.30      9.61 o 
  -6   9  13       13.11       15.41      7.95 o 
  -5   9  13        0.67       11.39      7.04 o 
  -4   9  13        2.53        9.01      5.79 o 
  -3   9  13        1.49        7.88      4.80 o 
  -2   9  13        0.04        5.87      4.89 o 
  -1   9  13        1.55       -1.47      5.11 o 
   0   9  13        5.45        4.65      5.99 o 
   1   9  13        0.32       16.27     10.31 o 
   2   9  13        2.31        8.95      7.56 o 
   3   9  13        0.03      -13.79     12.86 o 
   4   9  13        1.18        9.26      9.69 o 
   5   9  13        4.19       -0.22      8.15 o 
   6   9  13        5.78       -0.05      9.16 o 
  -6  10  13        9.80       17.32      9.71 o 
  -5  10  13        0.07        4.25      8.37 o 
  -4  10  13        4.69       16.14      7.51 o 
  -3  10  13        1.88       10.75      5.49 o 
  -2  10  13        0.82        4.57      5.16 o 
  -1  10  13        1.69        1.02      5.50 o 
   0  10  13        1.89        5.24      6.25 o 
   1  10  13        0.71        7.49      9.20 o 
   2  10  13        3.75       -2.34     11.60 o 
   3  10  13        8.17       10.27      9.73 o 
   4  10  13        1.16        9.37      8.99 o 
  -4  11  13        1.21       17.28      8.78 o 
  -3  11  13        4.86       22.22      8.07 o 
  -2  11  13        4.81        3.90      8.78 o 
  -1  11  13        0.10       13.43      7.34 o 
   0  11  13        0.07       -4.78      7.63 o 
   1  11  13        1.05       10.96      9.76 o 
   2  11  13       17.65       16.78     11.37 o 
   3  11  13        0.02       -7.22      8.21 o 
 -10   0  14        0.19       -1.64      8.79 o 
  -9   0  14        0.40        1.64      7.68 o 
  -8   0  14        9.17        8.20      8.41 o 
  -7   0  14        0.03       11.91      7.52 o 
  -6   0  14       58.01       58.71      8.33 o 
  -5   0  14       45.49       39.13      7.49 o 
  -4   0  14        1.17        5.37      4.10 o 
  -3   0  14        2.88        1.60      3.95 o 
  -2   0  14      110.22      110.00     11.74 o 
  -1   0  14       18.35       10.54      5.38 o 
   0   0  14      151.94      151.38     16.63 o 
   1   0  14       32.84       24.41      9.01 o 
   2   0  14       91.45       94.72     14.60 o 
   3   0  14      149.09      147.23     17.56 o 
   4   0  14      180.65      198.77     32.98 o 
   5   0  14        1.60       -6.75     15.03 o 
   6   0  14        2.09       -8.48     16.87 o 
   7   0  14        5.88       17.82     20.00 o 
   8   0  14        1.37        3.23     21.69 o 
 -10   1  14        3.81        8.02      5.84 o 
  -9   1  14        2.90        3.55      5.63 o 
  -8   1  14        0.14       13.76      5.31 o 
  -7   1  14       17.13       10.19      4.61 o 
  -6   1  14       16.41       10.58      4.02 o 
  -5   1  14        2.22        1.69      2.94 o 
  -4   1  14       32.96       28.33      4.70 o 
  -3   1  14       55.12       61.51      7.35 o 
  -2   1  14        1.93        2.18      3.11 o 
  -1   1  14       10.51        3.07      3.06 o 
   0   1  14        0.44       -0.24      8.16 o 
   1   1  14        3.28        1.64      5.47 o 
   2   1  14        0.37        1.60      5.37 o 
   3   1  14      254.85      280.87     19.45 o 
   4   1  14       43.95       42.48      9.36 o 
   5   1  14        6.73       -9.11     20.13 o 
   6   1  14        3.79        2.62     11.82 o 
   7   1  14        1.33       -6.30     11.63 o 
   8   1  14        3.17        3.91     16.07 o 
 -10   2  14        5.31        0.72      5.45 o 
  -9   2  14        2.74       20.80      6.39 o 
  -8   2  14        2.93        0.12      4.28 o 
  -7   2  14        0.00        2.53      3.41 o 
  -6   2  14       16.38       11.97      6.66 o 
  -5   2  14        2.73        0.14      2.75 o 
  -4   2  14        2.44        7.08      3.25 o 
  -3   2  14        8.53       12.88      8.14 o 
  -2   2  14        6.24        6.39      3.86 o 
  -1   2  14       42.88       36.99      5.22 o 
   0   2  14       14.04       10.30      4.15 o 
   1   2  14       24.26       12.30      6.83 o 
   2   2  14        4.54        9.28      6.56 o 
   3   2  14       19.71       28.06      8.12 o 
   4   2  14       52.27       39.87      9.47 o 
   5   2  14       73.48       56.32     28.80 o 
   6   2  14        0.03       -7.65     15.35 o 
   7   2  14        1.80        4.77     11.09 o 
   8   2  14        5.01      -14.24     11.85 o 
  -9   3  14       41.00       42.96      8.56 o 
  -8   3  14        1.72       16.18      7.46 o 
  -7   3  14        0.91        4.56      3.78 o 
  -6   3  14        0.29        5.85      4.89 o 
  -5   3  14       39.36       33.54      5.36 o 
  -4   3  14       32.46       32.99      5.96 o 
  -3   3  14        4.46        4.37      3.52 o 
  -2   3  14        5.58        8.32      5.07 o 
  -1   3  14        2.30        7.00      3.67 o 
   0   3  14       23.46       22.59      6.09 o 
   1   3  14        2.69       -4.00      5.27 o 
   2   3  14        0.00       -2.49      5.14 o 
   3   3  14        1.19        1.07      8.19 o 
   4   3  14        5.61        8.93      7.17 o 
   5   3  14       24.44       20.52      8.21 o 
   6   3  14       10.54        2.62      6.63 o 
   7   3  14        3.30       -6.70     13.34 o 
   8   3  14        0.03      -12.43     13.68 o 
  -9   4  14        2.19       11.19      6.96 o 
  -8   4  14        2.13       13.46      5.56 o 
  -7   4  14        1.32       19.09      5.61 o 
  -6   4  14        9.20       12.49      5.71 o 
  -5   4  14        0.13        6.36      4.83 o 
  -4   4  14      194.19      197.71     13.85 o 
  -3   4  14        8.88        4.12      4.42 o 
  -2   4  14       40.33       37.33      6.41 o 
  -1   4  14        9.08        8.90      4.76 o 
   0   4  14        5.82        3.18      9.13 o 
   1   4  14        9.42       12.70      7.28 o 
   2   4  14        6.49        8.32      6.35 o 
   3   4  14        1.39       -1.69      5.64 o 
   4   4  14       37.02       32.22      9.15 o 
   5   4  14        0.75        1.94      6.06 o 
   6   4  14        6.83        0.36      6.97 o 
   7   4  14       12.82       -5.96      8.00 o 
   8   4  14        0.19       30.43     16.92 o 
  -9   5  14        0.00       12.94      8.08 o 
  -8   5  14       20.19       23.34      6.32 o 
  -7   5  14        3.19       10.09      5.17 o 
  -6   5  14       13.94       14.36      4.95 o 
  -5   5  14        3.81        9.11      4.64 o 
  -4   5  14       51.93       56.96      8.22 o 
  -3   5  14      116.83      130.93     11.86 o 
  -2   5  14        0.94        4.24      8.07 o 
  -1   5  14       26.99       25.88      5.98 o 
   0   5  14       64.14       74.10      9.15 o 
   1   5  14       10.53       10.02      5.77 o 
   2   5  14        9.32        5.21      5.82 o 
   3   5  14        2.83        0.60      5.32 o 
   4   5  14       39.39       34.82     10.43 o 
   5   5  14       29.56       25.11      8.79 o 
   6   5  14        1.19       -6.90      7.81 o 
   7   5  14       20.00       32.56     13.85 o 
  -8   6  14        6.70        8.46      5.61 o 
  -7   6  14        3.92       25.56      6.53 o 
  -6   6  14        1.90        8.15      4.79 o 
  -5   6  14        2.44        3.67      4.78 o 
  -4   6  14       12.89        7.90      6.83 o 
  -3   6  14        6.08        5.90      5.00 o 
  -2   6  14        7.41        2.65      4.38 o 
  -1   6  14        2.01       -2.27      3.43 o 
   0   6  14       40.33       28.51      6.59 o 
   1   6  14       28.82       18.69      8.39 o 
   2   6  14       30.47       22.05      8.27 o 
   3   6  14        4.76       -6.40      6.58 o 
   4   6  14       35.93       19.32      8.08 o 
   5   6  14        0.75        3.80      8.43 o 
   6   6  14       29.78       45.68     13.72 o 
   7   6  14        1.28       -0.11      8.82 o 
  -8   7  14       10.90       20.10      9.70 o 
  -7   7  14        0.13       17.67      6.00 o 
  -6   7  14        1.87       17.08      5.84 o 
  -5   7  14       98.51       98.67     15.57 o 
  -4   7  14        2.06       13.07      5.83 o 
  -3   7  14        9.01        5.91      4.29 o 
  -2   7  14        4.68        7.77      4.68 o 
  -1   7  14       27.57       31.49      6.42 o 
   0   7  14        2.08       -4.64      4.74 o 
   1   7  14       16.50       24.99     24.60 o 
   2   7  14       10.43       27.36     10.72 o 
   3   7  14       17.24       33.06     10.64 o 
   4   7  14       24.55       11.16      8.92 o 
   5   7  14        1.43       -8.71      8.95 o 
   6   7  14        0.21        0.01      8.15 o 
  -7   8  14        0.01       10.51      6.78 o 
  -6   8  14       18.39       23.52     14.74 o 
  -5   8  14        2.23       17.71      7.36 o 
  -4   8  14        0.82        0.41      7.84 o 
  -3   8  14        0.10       -6.23      8.44 o 
  -2   8  14        3.72       13.03      6.48 o 
  -1   8  14        0.64       -1.43      5.59 o 
   0   8  14       65.93       63.73     12.22 o 
   1   8  14        1.52       11.99      7.88 o 
   2   8  14       14.26       23.12      9.92 o 
   3   8  14        6.59       11.01      9.66 o 
   4   8  14        9.96       31.84     15.07 o 
   5   8  14        7.98        7.50      9.67 o 
  -6   9  14        0.82       13.31      7.44 o 
  -5   9  14        0.13        8.99      6.84 o 
  -4   9  14        1.74        5.90      6.49 o 
  -3   9  14        8.29       11.77      7.34 o 
  -2   9  14        0.00       -6.99      5.33 o 
  -1   9  14        1.60        3.05      6.84 o 
   0   9  14        6.97        7.60      6.85 o 
   1   9  14        8.65       12.93      9.61 o 
   2   9  14        8.88       11.47      9.63 o 
   3   9  14        3.55        1.83      8.00 o 
   4   9  14        1.35        2.17      8.21 o 
  -4  10  14        0.41       12.62      9.21 o 
  -3  10  14        1.81       14.72      7.21 o 
  -2  10  14        0.00        4.82      7.28 o 
  -1  10  14        4.51       11.40      6.05 o 
   0  10  14        0.15        0.12      6.05 o 
   1  10  14        0.00        5.20      7.06 o 
   2  10  14        0.02        6.38      7.81 o 
   3  10  14        0.66      -10.00     20.68 o 
  -1  11  14       17.70       18.03     12.64 o 
   0  11  14        5.30        4.23      8.79 o 
  -9   1  15        5.02        8.58      5.11 o 
  -8   1  15        5.76       15.93      6.00 o 
  -7   1  15        2.47        9.34      5.96 o 
  -6   1  15       12.34       17.17      4.73 o 
  -5   1  15       15.49       16.12      4.62 o 
  -4   1  15        5.80        7.00      3.29 o 
  -3   1  15       21.20       25.18      4.93 o 
  -2   1  15       40.85       26.18      4.92 o 
  -1   1  15        0.05        0.71      4.12 o 
   0   1  15       11.36        7.51      6.66 o 
   1   1  15      124.56      115.39     12.71 o 
   2   1  15       29.57       35.57      7.43 o 
   3   1  15       22.65       21.26      8.04 o 
   4   1  15        5.06       10.99      7.04 o 
   5   1  15       30.90       35.91     13.84 o 
   6   1  15        5.77       10.51     12.27 o 
   7   1  15        3.77      -21.69     12.75 o 
   8   1  15        0.00       -8.65     13.42 o 
  -9   2  15       12.56       11.44      6.83 o 
  -8   2  15        4.06       18.49      6.18 o 
  -7   2  15        7.73       12.77      4.78 o 
  -6   2  15        2.06        8.56      5.33 o 
  -5   2  15        1.14        4.42      3.50 o 
  -4   2  15       21.08       23.69      4.74 o 
  -3   2  15        0.01       -0.55      2.76 o 
  -2   2  15        1.66        5.13      3.28 o 
  -1   2  15        5.62        1.94      4.09 o 
   0   2  15        1.88        1.39      3.92 o 
   1   2  15       18.22       13.31      7.13 o 
   2   2  15        4.82        5.92      5.66 o 
   3   2  15        4.71       17.81      7.29 o 
   4   2  15        0.70        5.04     10.60 o 
   5   2  15       21.51       24.11     10.21 o 
   6   2  15        2.50        0.18     10.30 o 
   7   2  15        1.56      -13.59     10.84 o 
   8   2  15        1.31        8.39     13.14 o 
  -9   3  15        0.49       19.13      8.21 o 
  -8   3  15        7.56       25.31      8.98 o 
  -7   3  15        2.27        0.47      4.19 o 
  -6   3  15       15.38       18.01      9.46 o 
  -5   3  15        0.34        3.47      6.52 o 
  -4   3  15       31.57       27.47      5.16 o 
  -3   3  15       14.65       10.51      3.89 o 
  -2   3  15       21.37       20.87      7.98 o 
  -1   3  15        1.20        2.02      4.13 o 
   0   3  15        0.56       -0.23      4.86 o 
   1   3  15        0.13        2.27      6.31 o 
   2   3  15        7.49        6.24      6.02 o 
   3   3  15       11.62        2.10      6.26 o 
   4   3  15        0.45        0.88      6.55 o 
   5   3  15       18.22       35.32     10.29 o 
   6   3  15        9.98       15.60      8.42 o 
   7   3  15        0.02      -10.30     13.06 o 
  -8   4  15        0.06        9.46      5.51 o 
  -7   4  15        0.15       11.29      5.28 o 
  -6   4  15        9.62       13.75      7.09 o 
  -5   4  15      137.63      142.29     12.55 o 
  -4   4  15        0.00        4.01      4.73 o 
  -3   4  15       74.92       64.90      9.43 o 
  -2   4  15        1.03        3.84      4.27 o 
  -1   4  15       24.80       22.80      6.26 o 
   0   4  15        6.84        5.90      4.86 o 
   1   4  15       86.43       82.43      9.98 o 
   2   4  15        0.02        4.11      6.02 o 
   3   4  15        0.68       -5.38     10.21 o 
   4   4  15       18.07       14.65      8.35 o 
   5   4  15       14.65       15.84      8.85 o 
   6   4  15        0.29       19.78      9.31 o 
   7   4  15        2.10        6.94     14.43 o 
  -8   5  15        0.23       10.75      5.93 o 
  -7   5  15        4.39        9.53      5.38 o 
  -6   5  15        0.84        6.07      5.03 o 
  -5   5  15       23.95       13.73      5.81 o 
  -4   5  15       61.12       57.36     12.85 o 
  -3   5  15       11.73       10.93      6.39 o 
  -2   5  15        0.03        8.95      4.74 o 
  -1   5  15        1.72        7.50      4.85 o 
   0   5  15        0.64        3.12      5.45 o 
   1   5  15       39.92       42.25      8.09 o 
   2   5  15       24.50       25.05      8.31 o 
   3   5  15        8.50       13.09     12.77 o 
   4   5  15        5.44        6.67      7.06 o 
   5   5  15       12.33        7.21      8.56 o 
   6   5  15        6.27        4.09      9.23 o 
   7   5  15        0.60       -1.74      8.45 o 
  -7   6  15       16.59       21.00      7.09 o 
  -6   6  15        5.09        7.17      5.55 o 
  -5   6  15       17.36       12.01      5.77 o 
  -4   6  15        8.32       18.40      6.86 o 
  -3   6  15       12.31       -3.15      5.42 o 
  -2   6  15        0.52        1.36      4.42 o 
  -1   6  15        3.95        4.76      4.66 o 
   0   6  15        0.01        6.48      4.74 o 
   1   6  15       56.45       39.38      8.90 o 
   2   6  15       11.28       17.36      8.90 o 
   3   6  15       21.42       23.45      8.71 o 
   4   6  15        6.07        3.99      9.30 o 
   5   6  15        0.24        4.91      8.03 o 
   6   6  15        0.69        8.88     10.78 o 
  -7   7  15        5.09       19.22      9.72 o 
  -6   7  15        7.95       15.75      6.11 o 
  -5   7  15       28.43       32.70     16.37 o 
  -4   7  15        0.26       -0.82      4.80 o 
  -3   7  15       25.86       23.62      6.38 o 
  -2   7  15        1.98       -0.06      4.25 o 
  -1   7  15        0.00       10.52      6.34 o 
   0   7  15        4.95       12.51      6.94 o 
   1   7  15        0.17        2.85     18.37 o 
   2   7  15        2.26      -10.45     13.39 o 
   3   7  15        4.56       -4.26      9.17 o 
   4   7  15        3.33       14.77      9.64 o 
   5   7  15       14.72       28.42     15.59 o 
  -6   8  15        3.38        8.68      7.44 o 
  -5   8  15        4.99       11.44      7.70 o 
  -4   8  15        8.22        6.41      9.58 o 
  -3   8  15        8.54       -2.23      5.98 o 
  -2   8  15        4.53       -2.94      9.49 o 
  -1   8  15        2.11       12.81     12.97 o 
   0   8  15        1.26        6.70      6.80 o 
   1   8  15       14.21       -9.50     13.99 o 
   2   8  15        3.13        1.28      8.07 o 
   3   8  15       16.06       22.39     10.71 o 
   4   8  15        3.59       -3.72      9.92 o 
  -4   9  15        0.78       -5.39      6.80 o 
  -3   9  15       22.53        9.35      7.60 o 
  -2   9  15        0.20       -1.63      5.29 o 
  -1   9  15        1.34        3.15      6.36 o 
   0   9  15        3.74        2.36      6.63 o 
   1   9  15        4.48        2.62      9.03 o 
   2   9  15        3.05       20.37     23.35 o 
   3   9  15        0.37       -7.52      8.78 o 
  -2  10  15        3.97       12.66      7.83 o 
  -1  10  15        0.57        5.10      6.24 o 
   0  10  15        1.59        5.47      7.33 o 
  -8   0  16        0.70       -3.69      7.32 o 
  -7   0  16        0.01       -8.17      8.06 o 
  -6   0  16        0.21        4.68      5.85 o 
  -5   0  16       17.09        6.12      5.81 o 
  -4   0  16        2.37        3.23      4.53 o 
  -3   0  16       15.61       11.86      6.32 o 
  -2   0  16        6.10        8.16      5.34 o 
  -1   0  16       10.49       14.16      5.65 o 
   0   0  16        0.04       -0.25      5.05 o 
   1   0  16       23.34       10.69      7.97 o 
   2   0  16        1.30       -5.46      9.21 o 
   3   0  16      200.12      155.54     20.24 o 
   4   0  16        2.74        2.45     15.87 o 
   5   0  16        5.37        3.49     16.59 o 
   6   0  16        1.15        9.51     21.14 o 
   7   0  16       16.53       15.18     23.82 o 
  -8   1  16        1.00        1.13      6.48 o 
  -7   1  16        5.19        9.30      6.78 o 
  -6   1  16        0.61        3.44      6.03 o 
  -5   1  16        1.25        2.50      3.94 o 
  -4   1  16        7.37        4.04      3.95 o 
  -3   1  16        9.52        8.00      4.67 o 
  -2   1  16       19.65        8.56      4.05 o 
  -1   1  16        7.25        5.36      3.99 o 
   0   1  16        5.09        4.16      4.00 o 
   1   1  16        0.96        1.41      4.28 o 
   2   1  16       41.89       46.40     12.89 o 
   3   1  16        2.29        7.44      6.91 o 
   4   1  16       63.74       60.39     12.00 o 
   5   1  16        5.00        8.40     20.57 o 
   6   1  16        4.67       -0.29     16.21 o 
   7   1  16        0.18        3.85     25.41 o 
  -8   2  16        0.03       10.73      9.92 o 
  -7   2  16        1.03       16.20      5.72 o 
  -6   2  16       14.35       15.20      6.00 o 
  -5   2  16        3.73        3.21      3.50 o 
  -4   2  16        8.06       12.25      4.09 o 
  -3   2  16        1.88        2.00      3.61 o 
  -2   2  16        0.37        1.22      3.62 o 
  -1   2  16        0.01        1.70      3.38 o 
   0   2  16        0.09        1.20      4.39 o 
   1   2  16        0.56       -1.02      5.31 o 
   2   2  16       27.82       29.95      9.17 o 
   3   2  16        5.26        3.72     13.86 o 
   4   2  16        0.01       -0.30      8.56 o 
   5   2  16        1.55        1.82      7.40 o 
   6   2  16        0.71      -11.00     11.89 o 
   7   2  16        1.23       62.44     17.53 o 
  -8   3  16        3.02       20.18      8.63 o 
  -7   3  16        0.13        3.52      5.56 o 
  -6   3  16       11.69       13.85      5.62 o 
  -5   3  16        4.65        6.63      5.06 o 
  -4   3  16        9.71       15.25      5.29 o 
  -3   3  16       98.08       93.90     12.24 o 
  -2   3  16       16.28       19.85      5.36 o 
  -1   3  16        7.39        4.85      3.82 o 
   0   3  16       17.46       16.88      6.57 o 
   1   3  16        0.11       -2.23      5.87 o 
   2   3  16        0.44       -1.53      6.32 o 
   3   3  16       10.65       15.21      8.53 o 
   4   3  16        0.10        2.85      6.71 o 
   5   3  16       74.19       68.16     12.51 o 
   6   3  16        2.29      -10.03     12.66 o 
  -7   4  16        1.60        6.89      5.55 o 
  -6   4  16        1.72        9.06      5.64 o 
  -5   4  16        4.46        3.43      6.42 o 
  -4   4  16        4.94        5.96      4.94 o 
  -3   4  16        3.58        3.91      4.59 o 
  -2   4  16        5.20        8.01      4.56 o 
  -1   4  16        4.55        6.05      4.83 o 
   0   4  16        3.88       -1.14      4.04 o 
   1   4  16       15.14       17.52      6.49 o 
   2   4  16        0.68       -1.12      7.24 o 
   3   4  16        3.25       -4.83      5.53 o 
   4   4  16        0.38        2.29      6.68 o 
   5   4  16       24.26       28.54      9.36 o 
   6   4  16        0.13       12.59      8.32 o 
  -7   5  16        0.44       10.71      9.72 o 
  -6   5  16        0.38        5.16      5.05 o 
  -5   5  16        3.66        4.21      6.06 o 
  -4   5  16       70.03       76.25     10.23 o 
  -3   5  16        2.74       -1.12      4.68 o 
  -2   5  16        1.71       -1.21      4.39 o 
  -1   5  16        4.06       11.20      5.41 o 
   0   5  16       12.63       13.91      6.70 o 
   1   5  16       25.71       25.89      8.88 o 
   2   5  16       15.10        2.50      6.09 o 
   3   5  16        0.06        2.72      7.77 o 
   4   5  16        2.39       13.35      8.33 o 
   5   5  16       17.57       18.37      9.69 o 
  -6   6  16        1.21       10.67      6.29 o 
  -5   6  16       24.10       21.70      7.20 o 
  -4   6  16        0.28       -1.75      4.73 o 
  -3   6  16        1.94       -0.25      4.75 o 
  -2   6  16        5.19        8.13      5.34 o 
  -1   6  16       14.59       18.86      5.38 o 
   0   6  16        0.24        4.47      4.44 o 
   1   6  16        0.06       10.43      5.95 o 
   2   6  16        1.77        0.28      5.78 o 
   3   6  16        1.20        2.28      7.17 o 
   4   6  16        0.37       14.16     10.60 o 
   5   6  16        7.93        1.91      9.28 o 
  -5   7  16        1.03        5.33      5.68 o 
  -4   7  16        0.53        6.64      5.45 o 
  -3   7  16        0.00       -2.27      5.96 o 
  -2   7  16        0.03       -1.34      5.98 o 
  -1   7  16       14.16       18.14      8.21 o 
   0   7  16       17.91       10.74      6.66 o 
   1   7  16       41.04       38.71     17.45 o 
   2   7  16       10.55        5.09      8.58 o 
   3   7  16        0.00       -8.41     11.93 o 
   4   7  16        9.85       -1.11      9.29 o 
  -4   8  16        0.15        9.84      7.39 o 
  -3   8  16        0.25       -0.57      6.09 o 
  -2   8  16        5.47        3.00      6.34 o 
  -1   8  16        2.10        3.18      6.52 o 
   0   8  16        1.17        6.00      6.97 o 
   1   8  16        3.61        8.82      8.98 o 
   2   8  16        0.56        6.22      9.49 o 
   3   8  16        0.11       -0.17      9.07 o 
  -1   9  16        1.62        9.42      7.17 o 
   0   9  16        0.96        4.76     10.27 o 
  -7   1  17        8.83        2.64      8.12 o 
  -6   1  17        1.86       10.13      5.78 o 
  -5   1  17        2.40       10.47      4.36 o 
  -4   1  17        1.98        0.77      3.86 o 
  -3   1  17        0.46       -5.65      5.37 o 
  -2   1  17        1.65        6.85      3.82 o 
  -1   1  17        7.69        9.34      4.21 o 
   0   1  17       36.03       33.62      5.98 o 
   1   1  17        9.81       13.38      6.13 o 
   2   1  17       22.60       18.26     10.97 o 
   3   1  17       13.44        4.58     16.94 o 
   4   1  17       19.11        2.45     12.19 o 
   5   1  17        0.00       10.83     12.92 o 
   6   1  17        1.08       15.83     15.24 o 
  -7   2  17        0.04        2.50      7.66 o 
  -6   2  17        3.65        8.24      4.96 o 
  -5   2  17        0.96        3.86      5.60 o 
  -4   2  17       47.52       47.21      6.22 o 
  -3   2  17        1.29        6.66      3.94 o 
  -2   2  17       17.94       15.64      4.90 o 
  -1   2  17        2.38       -0.25      3.47 o 
   0   2  17       37.75       33.94      8.96 o 
   1   2  17        5.14        4.28      7.36 o 
   2   2  17       22.67       19.89      8.19 o 
   3   2  17        0.07        1.90      7.03 o 
   4   2  17        0.69        8.22      8.28 o 
   5   2  17        3.18        8.60     23.53 o 
  -7   3  17        0.91       10.10      6.07 o 
  -6   3  17        1.76        5.35      6.44 o 
  -5   3  17       69.75       87.21     11.97 o 
  -4   3  17        2.63        2.70      5.37 o 
  -3   3  17        0.42        7.91      4.91 o 
  -2   3  17        0.22       -0.09      5.62 o 
  -1   3  17        4.38       19.00      5.63 o 
   0   3  17        9.18        1.51      8.35 o 
   1   3  17       59.42       47.75      8.85 o 
   2   3  17        0.22       -1.46      8.61 o 
   3   3  17        2.03        1.02      7.21 o 
   4   3  17        0.00       -5.07      7.21 o 
   5   3  17        0.40       -2.70      7.70 o 
  -6   4  17       10.66       11.53      5.65 o 
  -5   4  17        1.30       -0.76      4.72 o 
  -4   4  17        2.22        4.34      4.79 o 
  -3   4  17        7.00        3.29      4.87 o 
  -2   4  17       15.34       15.54      5.83 o 
  -1   4  17        2.08       -2.23      4.82 o 
   0   4  17        3.03        6.06     10.95 o 
   1   4  17        4.11        2.75      6.07 o 
   2   4  17       18.49       22.08      8.55 o 
   3   4  17        3.48        5.82      9.26 o 
   4   4  17       25.91       37.40     11.20 o 
   5   4  17        4.36        5.91      8.20 o 
  -6   5  17        1.38       14.07      6.23 o 
  -5   5  17        2.85        8.85      5.73 o 
  -4   5  17        0.04        7.22      6.00 o 
  -3   5  17        3.73        4.63      5.15 o 
  -2   5  17        0.05        1.58      5.52 o 
  -1   5  17        7.19        5.97      4.94 o 
   0   5  17        8.64       17.00      5.99 o 
   1   5  17        1.18        6.38      6.29 o 
   2   5  17        0.85        5.44      6.11 o 
   3   5  17        5.06        7.52      7.49 o 
   4   5  17        5.70        6.70      8.01 o 
  -5   6  17       10.51       10.76      6.52 o 
  -4   6  17       13.81       16.09      7.56 o 
  -3   6  17       10.92       11.94      5.65 o 
  -2   6  17        1.47        3.24      4.74 o 
  -1   6  17        0.10        4.55      4.77 o 
   0   6  17        7.44       20.27      6.31 o 
   1   6  17        4.81        2.72      6.53 o 
   2   6  17       12.87       25.43      9.35 o 
   3   6  17        3.66       -3.04      8.39 o 
  -3   7  17        0.59       11.28     15.50 o 
  -2   7  17        4.01        5.63      7.22 o 
  -1   7  17        0.23        3.25      6.79 o 
   0   7  17        0.02       -4.04      6.95 o 
   1   7  17        0.08       -0.24      8.32 o 
   2   7  17        0.00       -2.65      9.15 o 
  -6   0  18        0.25        4.32     11.83 o 
  -5   0  18        2.29        5.05      6.93 o 
  -4   0  18        1.92       -2.07      7.03 o 
  -3   0  18        0.74       14.82     15.51 o 
  -2   0  18        4.85        7.15      6.09 o 
  -1   0  18       18.44       22.43      9.53 o 
   0   0  18       33.78       20.29      8.20 o 
   1   0  18        7.43       11.79      8.90 o 
   2   0  18        0.25       12.28      9.49 o 
   3   0  18        7.62       11.98     21.06 o 
   4   0  18       17.20        6.88     21.33 o 
  -6   1  18        8.70       19.51      9.43 o 
  -5   1  18        2.89        1.92      4.54 o 
  -4   1  18       15.89       14.25      4.88 o 
  -3   1  18        2.85        3.85      4.04 o 
  -2   1  18        0.00        2.44      5.59 o 
  -1   1  18        0.71       -1.73      3.82 o 
   0   1  18        4.57        7.72      4.38 o 
   1   1  18        3.48        2.45      5.88 o 
   2   1  18       15.75       10.88      8.56 o 
   3   1  18       29.02       26.49     10.87 o 
   4   1  18        2.81       -0.54     12.06 o 
  -5   2  18        5.10       11.05      5.34 o 
  -4   2  18        2.28        9.20      4.00 o 
  -3   2  18       21.13       17.71      5.31 o 
  -2   2  18       11.33       22.51      5.43 o 
  -1   2  18        0.00       11.82      5.81 o 
   0   2  18       12.19       18.79      5.78 o 
   1   2  18        1.41       14.30      6.51 o 
   2   2  18       15.17       12.67      9.67 o 
   3   2  18        3.58        7.40      7.64 o 
   4   2  18        1.25       14.15     11.59 o 
  -5   3  18        9.45        5.77      5.22 o 
  -4   3  18        8.87       14.42      7.39 o 
  -3   3  18        2.94        7.33      4.89 o 
  -2   3  18        1.73       -7.35      3.67 o 
  -1   3  18        0.63       11.66      5.11 o 
   0   3  18        0.05       -3.31      7.20 o 
   1   3  18        4.49        7.76      6.15 o 
   2   3  18        4.80       22.41     10.82 o 
   3   3  18        2.05       -0.01      8.25 o 
  -5   4  18        0.00       10.31      6.43 o 
  -4   4  18        9.49        4.85      6.91 o 
  -3   4  18        0.98        7.77      5.64 o 
  -2   4  18        5.23       10.58     10.14 o 
  -1   4  18        1.30        4.35      7.18 o 
   0   4  18        1.29       -0.26      5.26 o 
   1   4  18        1.19        2.38      6.02 o 
   2   4  18        1.97        5.43      6.79 o 
   3   4  18        0.30       -7.46      7.63 o 
  -4   5  18        2.06        3.23      5.60 o 
  -3   5  18        1.73        1.48      5.51 o 
  -2   5  18        8.46       11.72      6.76 o 
  -1   5  18        1.89        4.08      5.61 o 
   0   5  18       18.36       13.90      9.44 o 
   1   5  18        0.25       -3.35      6.17 o 
   2   5  18        1.90       13.74      8.64 o 
  -2   6  18        1.02        2.31      5.44 o 
  -1   6  18        4.08        0.83      4.92 o 
   0   6  18        6.11        9.64      5.47 o 
  -4   1  19        0.31        7.98      4.84 o 
  -3   1  19        3.69        5.77      4.75 o 
  -2   1  19        2.64       11.82      5.27 o 
  -1   1  19        0.14        3.94      4.81 o 
   0   1  19        0.62        5.61      6.77 o 
   1   1  19        0.35        6.19      5.51 o 
   2   1  19       32.82       16.96      9.11 o 
  -3   2  19        4.66        4.35      4.83 o 
  -2   2  19        0.68        7.37      5.61 o 
  -1   2  19        1.35       10.18      5.20 o 
   0   2  19        9.73       11.72     10.78 o 
   1   2  19       21.44       15.52      6.09 o 
   2   2  19        0.94       -1.84      6.92 o 
  -3   3  19        0.92        5.10      5.07 o 
  -2   3  19        1.33       -5.81      4.82 o 
  -1   3  19        0.41        5.30      4.37 o 
   0   3  19       12.93       15.59      5.84 o 
   1   3  19       14.76       11.92      5.64 o 
                                                 
